# Supplementary material for: Significant effect of HIV/HAART on oral microbiota using multivariate analysis
Source: Sci Rep. 2019 Dec 27;9:19946. doi: 10.1038/s41598-019-55703-9 (PMC6934577; doi:10.1038/s41598-019-55703-9)
Supplement: Supplementary file 2 — Dataset 1 [file 41598_2019_55703_MOESM2_ESM.xlsx]

## Sheet: Sheet1
	Abiotrophia defectiva	Acetobacter pasteurianus	Achromobacter xylosoxidans	Acidovorax cattleyae	Acinetobacter baumanii	Acinetobacter calcoaceticus	Acinetobacter guillouiae	Acinetobacter gyllenbergii	Acinetobacter haemolyticus	Acinetobacter JEL30	Acinetobacter johnsonii	Acinetobacter junii	Acinetobacter lwoffii	Acinetobacter nbw231g07c1	Acinetobacter ursingii	Actinobaculum 12B759	Actinobaculum oral taxon 848	Actinobaculum oral taxon D50	Actinomyces 3RH-48	Actinomyces cardiffensis	Actinomyces dentalis	Actinomyces georgiae	Actinomyces gerencseriae	Actinomyces graevenitzii	Actinomyces IP073	Actinomyces israelii	Actinomyces johnsonii	Actinomyces massiliensis	Actinomyces meyeri	Actinomyces nbu116h11c1	Actinomyces nbw727g03c1	Actinomyces odontolyticus lingnae	Actinomyces oricola	Actinomyces turicensis	Actinomyces urogenitalis	Actinomyces viscosus naeslundii oris	Aerococcus christensenii	Aerococcus urinaeequi	Aeromonas VE39G03	Aggregatibacter actinomycetemcomitans	Aggregatibacter aphrophilus	Aggregatibacter AY349380	Aggregatibacter DQ003635	Aggregatibacter segnis	Alloprevotella 10B515	Alloprevotella 601F05	Alloprevotella DO039	Alloprevotella IK062	Alloprevotella ncd1310e09c1
14102.3	14	0	0	0	0	0	0	0	46	0	0	0	0	0	0	0	2	0	0	0	8	0	0	4	1	1	7	2	0	0	0	41	0	0	0	15	0	0	0	0	0	113	29	2	0	0	8	19	0
14104.1	10	0	0	0	0	0	0	0	22	0	0	0	0	0	0	0	0	0	0	0	0	0	0	3	0	1	0	1	0	0	0	54	0	0	0	4	0	0	0	0	0	60	14	2	0	0	6	8	0
14108.1	38	0	0	0	0	0	0	0	1	0	0	0	0	0	0	0	0	0	0	0	4	0	0	113	0	0	5	0	3	0	0	311	0	0	0	30	0	0	0	0	0	98	2	131	0	1	508	0	367
14109.1	10	0	0	0	0	0	0	0	2	0	0	0	0	0	0	0	0	0	0	0	2	0	0	17	3	0	0	0	0	0	0	98	0	0	0	40	0	0	0	0	0	12	1	6	0	2	2	0	4
14112.1	0	0	0	0	0	0	0	0	0	0	0	0	0	0	0	0	0	0	0	0	0	0	0	2	0	1	0	0	0	0	0	23	2	0	0	7	0	0	0	0	0	169	52	4	0	0	11	3	0
14113.1	0	0	0	0	0	0	0	0	0	0	0	0	0	0	0	2	0	0	0	0	3	0	0	146	2	1	1	0	14	0	0	540	0	0	0	11	0	0	0	0	0	7	0	0	0	0	522	4	0
14115.1	0	0	0	0	0	0	0	0	0	0	0	0	0	0	0	0	0	0	0	0	0	0	0	1	7	0	0	0	0	0	0	41	0	0	0	309	0	0	0	0	0	0	0	0	0	0	3	0	0
14117.1	1	0	0	0	0	0	0	0	0	0	0	0	0	0	0	0	0	0	0	0	46	0	0	28	6	174	0	22	0	5	0	140	0	0	0	208	0	0	0	0	0	13	0	1	0	0	1	210	0
14121.3	0	0	0	0	1	0	0	0	0	0	0	0	0	0	0	6	0	0	0	0	5	3	0	7	6	0	0	0	2	0	0	164	0	0	0	87	0	0	0	0	28	3	0	1	1	0	169	1	0
14122.3	0	0	0	0	0	0	0	0	0	0	0	0	0	0	0	0	2	0	0	0	18	2	2	1	5	0	0	1	2	0	0	12	1	0	0	89	0	0	0	0	0	14	0	2	0	0	0	0	0
14123.1	2	0	0	0	0	0	0	0	0	0	0	0	0	0	0	0	0	0	0	0	3	0	1	6	78	1	2	0	2	0	0	38	0	0	0	133	0	0	0	0	0	0	0	0	0	0	2	0	0
14124.1	0	0	0	0	0	0	0	0	0	0	0	0	0	0	0	9	21	0	0	2	29	2	3	0	34	8	5	1	2	1	0	87	0	0	0	158	0	0	0	0	5	0	0	10	1	66	1	7	1
14126.1	0	0	0	0	0	0	0	0	0	0	0	0	0	0	0	23	1	0	0	0	6	1	4	2	6	4	0	0	0	0	0	4	0	0	0	291	0	0	0	0	0	6	0	0	0	0	0	0	0
14131.1	36	0	0	0	0	0	0	0	0	0	0	0	0	0	0	0	0	0	0	0	72	0	1	7	0	2	6	0	3	0	0	157	0	0	0	97	0	0	0	0	0	0	0	0	0	0	31	0	308
14133.1	59	0	0	0	0	0	0	0	0	0	0	0	0	0	0	0	0	0	0	0	0	0	3	0	5	1	0	1	0	0	0	9	0	0	0	70	0	0	0	0	0	0	0	0	0	33	2	0	0
14134.1	45	0	0	0	0	0	0	0	0	0	0	0	0	0	0	0	0	0	0	0	8	1	1	3	0	0	1	0	11	0	0	256	0	0	0	49	0	0	0	0	0	0	13	0	0	0	95	1	0
14135.1	39	0	0	0	0	0	0	0	10	0	0	0	0	0	0	0	0	0	0	0	0	0	48	0	0	2	0	0	0	0	0	6	0	0	0	61	0	0	0	0	4	0	0	0	0	0	0	6	0
14137.1	4	0	0	0	0	0	0	0	0	0	0	0	0	0	0	0	1	0	1	0	4	0	0	0	14	11	2	0	6	0	0	186	0	0	0	327	0	0	0	0	58	1	0	0	0	0	0	1	0
14140.3	12	0	1	0	0	0	0	0	19	0	0	0	0	0	0	0	9	3	0	0	27	0	0	21	0	7	2	0	0	2	0	96	0	0	0	66	0	0	0	0	0	42	117	1	0	22	144	920	3
14142.1	61	0	0	0	0	0	0	0	0	0	0	0	0	0	0	1	0	0	0	0	17	0	2	1	2	0	6	4	1	7	0	82	0	0	0	166	0	0	0	0	0	49	56	1	0	0	10	193	112
14143.1	0	0	0	0	0	0	0	0	0	0	0	0	0	0	0	8	0	0	0	0	0	0	0	0	0	6	0	0	0	0	0	7	0	0	0	159	0	0	0	0	0	0	0	0	16	7	0	0	0
14146.1	0	0	0	0	0	0	0	0	0	0	0	0	0	0	0	2	0	0	0	0	6	0	0	23	13	1	2	0	6	0	0	169	0	0	0	157	0	0	0	0	0	0	0	0	0	0	27	0	0
14147.1	17	0	0	0	0	0	0	0	0	0	11	0	0	0	0	0	0	0	0	0	6	1	0	12	0	0	0	0	5	1	0	123	0	0	0	6	0	0	0	0	0	15	27	15	0	1	22	5	1
14148.1	1	0	0	0	0	0	0	0	0	0	0	0	0	0	0	13	0	0	0	0	11	6	2	17	4	8	1	10	6	0	0	666	0	0	0	66	0	0	0	0	60	23	1	2	0	17	3	287	98
14149.1	3	0	0	0	1	0	0	0	0	0	0	1	0	0	0	0	0	0	0	0	0	0	3	1	0	1	0	0	0	0	0	323	0	0	0	500	0	0	0	0	0	0	0	0	0	0	0	0	0
14150.1	0	0	0	0	0	0	0	0	0	0	0	0	0	0	0	6	12	0	0	0	41	1	1	0	8	14	0	0	0	0	0	55	0	0	0	131	0	0	0	0	0	6	0	0	0	0	61	0	0
14151.1	49	0	0	0	0	0	0	0	0	0	0	0	0	0	0	22	4	0	0	0	82	17	3	1	11	3	3	18	0	0	0	46	0	0	0	249	0	0	0	0	0	71	210	57	0	0	16	15	0
14152.1	0	0	0	0	0	0	0	0	0	0	0	0	0	0	0	66	0	0	0	0	26	0	237	223	1109	126	15	0	11	0	0	2407	0	0	0	2440	0	0	0	0	0	0	0	0	0	0	11	0	0
14153.1	24	0	0	0	0	0	0	0	0	0	0	0	0	0	0	0	0	0	0	0	0	0	101	0	0	0	5	0	0	0	0	50	0	0	0	312	0	0	0	0	0	0	0	0	0	0	77	0	10
14154.1	6	0	0	0	0	0	0	0	1	0	0	0	0	0	0	12	32	1	0	0	90	6	14	31	14	25	1	6	11	3	0	264	0	0	0	162	0	0	0	0	42	6	0	1	0	15	36	291	0
14155.1	10	0	0	0	0	0	0	0	2	0	0	0	0	0	0	0	2	0	0	0	14	1	0	2	0	7	1	0	1	4	0	26	0	0	0	7	0	0	0	0	0	34	35	46	0	8	88	1	3
14156.1	0	0	0	0	0	0	0	0	0	0	0	0	0	0	0	36	9	0	0	0	240	0	5	117	2	41	6	0	8	0	0	218	0	0	0	717	0	0	0	0	1	11	0	9	0	0	4	0	0
14158.1	1	0	0	0	0	0	0	0	2	0	0	0	0	0	0	0	11	11	0	0	135	7	0	35	6	15	6	1	0	12	0	158	0	0	0	248	0	0	0	0	2	5	0	0	2	4	32	6	23
14159.1	0	0	0	0	0	0	0	0	0	0	0	0	0	0	0	2	0	0	0	1	1	0	0	4	1	0	0	0	3	0	0	63	0	0	0	28	0	0	0	0	28	37	74	10	0	0	23	6	8
14160.1	0	0	0	0	0	0	0	0	1	0	0	0	0	0	0	16	5	0	0	8	15	6	3	80	42	8	8	6	19	7	0	374	0	0	0	107	0	0	0	0	0	38	72	6	0	0	303	0	24
14161.1	8	0	0	0	0	0	0	0	0	0	0	0	0	0	0	4	1	0	0	1	5	1	0	1	1	0	0	1	3	1	0	43	0	0	0	30	0	0	0	0	0	0	0	0	0	1	10	0	2
14163.1	4	0	0	0	0	0	0	0	0	0	0	0	0	0	0	0	1	0	0	0	12	0	2	15	4	2	0	0	1	0	0	84	0	0	0	27	0	0	0	0	0	35	65	2	0	0	12	5	0
14165.1	0	0	0	1	0	0	0	0	0	0	0	0	0	0	0	1	2	0	0	0	3	0	0	1	0	2	0	0	2	0	0	208	0	0	0	28	0	0	0	0	2	70	3	36	0	6	643	0	0
14166.1	2	0	0	0	0	0	0	0	0	0	0	0	0	0	0	4	1	0	1	0	0	2	2	19	1	3	4	3	0	0	0	85	0	0	0	44	0	0	0	0	0	70	0	5	0	9	35	6	0
14168.1	5	0	0	0	0	0	0	0	0	0	0	0	0	0	0	1	1	0	0	0	2	0	0	3	0	0	0	0	10	1	4	34	0	0	0	15	0	0	0	3	0	19	8	4	0	1	2	1186	3
14169.1	0	0	0	0	0	0	0	0	0	0	0	0	0	0	0	0	0	0	0	0	5	1	0	9	2	0	0	0	6	0	0	74	0	0	0	21	0	0	0	0	1	8	3	4	13	20	1	1	1
14171.1	14	0	0	0	0	0	0	0	9	0	0	0	0	0	0	3	0	0	0	0	1	0	6	11	0	0	8	0	4	0	0	193	0	0	0	15	0	0	0	0	0	66	6	0	1	5	1051	5	0
14172.1	92	0	0	0	0	0	0	0	7	0	0	0	0	0	0	1	0	0	0	0	0	0	1	36	0	0	1	3	0	0	4	56	0	0	0	81	0	0	0	0	69	70	5	0	1	1	4	135	1
14173.1	2	0	0	0	0	0	0	0	159	0	0	0	0	0	0	2	0	0	0	0	3	0	4	6	6	0	1	2	0	0	0	82	0	0	0	60	0	0	0	0	6	128	125	4	0	17	98	822	24
14175.1	12	0	0	0	0	0	0	0	0	0	0	0	0	0	0	0	1	0	0	0	12	0	0	3	0	0	2	0	1	0	0	107	0	0	0	51	0	0	0	0	0	5	0	0	0	5	478	0	44
14176.1	10	0	0	0	0	0	0	0	0	0	0	0	0	0	0	2	7	7	0	0	3	1	0	13	6	0	0	1	6	0	0	116	0	0	0	28	0	0	0	0	13	89	6	61	0	19	118	271	1
14177.1	154	0	0	0	0	0	0	0	19	0	0	0	0	0	0	0	4	0	0	0	15	5	15	1	11	4	6	0	0	0	0	25	0	0	0	84	0	0	0	0	0	175	6	36	0	0	6	3	1
14178.1	5	0	0	0	0	0	0	0	19	0	0	0	0	0	0	0	0	3	0	0	3	0	0	0	0	0	1	0	0	1	0	5	0	0	0	0	0	0	0	1	0	14	26	12	5	10	2	122	9
14185.1	2	0	0	0	0	0	0	0	0	0	0	0	0	0	0	1	0	0	0	4	19	0	0	27	0	12	7	1	14	22	0	159	0	0	0	31	0	0	0	0	10	5	7	12	0	0	0	115	13
14186.1	2	0	0	0	0	0	0	0	0	0	0	0	0	0	0	0	2	0	0	10	10	0	0	42	0	1	5	2	11	13	0	141	1	0	0	27	0	0	0	0	16	6	9	8	0	2	0	103	5
14188.1	43	0	0	0	0	0	0	0	0	0	0	0	0	0	0	1	2	0	0	0	48	7	0	4	6	8	7	0	0	3	0	111	1	0	0	69	0	0	0	0	7	736	69	205	0	0	434	344	38
14189.1	18	0	0	0	0	0	0	0	4	0	0	0	0	0	0	5	5	0	0	3	11	4	1	8	4	4	7	0	0	4	0	79	0	0	0	26	0	0	0	0	0	17	19	0	0	3	71	183	10
14504.1	3	0	0	0	0	0	0	0	0	0	0	0	0	0	0	0	1	0	0	0	2	0	0	1	1	0	0	4	0	2	0	25	0	0	0	28	0	0	0	0	0	118	11	182	3	3	177	121	4
14507.1	0	0	0	0	0	0	0	0	0	0	1	0	0	0	0	0	0	0	0	0	0	0	5	0	0	3	0	1	0	0	0	23	0	0	0	159	0	0	0	0	0	0	0	0	1	0	0	0	0
14510.1	9	0	0	0	0	0	0	0	0	0	0	0	0	0	0	2	1	0	0	2	1	0	0	16	1	1	0	0	8	0	0	178	0	0	0	56	0	0	0	0	3	51	60	76	7	13	46	13	17
14515.1	2	0	0	0	0	0	0	0	0	0	0	0	0	0	0	0	0	0	0	0	0	0	0	0	3	0	0	0	0	0	0	40	0	0	0	87	0	0	0	0	0	0	0	0	0	0	0	0	0
14517.1	0	0	0	0	0	0	0	0	0	0	0	0	0	0	0	1	0	0	0	0	16	0	2	0	8	10	0	0	1	0	0	70	0	0	0	36	0	0	0	0	0	3	1	1	0	1	1	1	0
14521.1	150	0	0	0	0	0	0	0	0	0	0	0	0	0	0	0	0	0	0	0	2	0	0	0	0	2	0	0	0	0	0	19	0	0	0	27	0	0	0	0	1	0	0	0	0	0	1	0	0
14523.1	0	0	0	0	0	0	0	0	0	0	0	0	0	0	0	19	0	0	0	0	3	0	1	10	146	3	0	5	8	0	0	337	0	0	0	3072	0	0	0	0	0	1	0	2	0	0	13	9	0
14516.1	10	0	0	0	0	0	0	0	165	0	0	0	0	0	0	0	1	0	0	0	0	0	2	6	0	0	0	0	2	0	0	142	0	0	0	10	0	0	0	0	32	20	197	77	0	5	30	428	76
14192.1	20	0	0	0	0	0	0	0	2	0	0	0	0	0	0	10	3	0	0	0	1	3	4	6	24	2	0	4	4	0	0	52	0	0	0	127	0	0	0	0	0	4	4	7	0	12	5	1859	1
14193.1	2	0	0	0	0	0	0	0	79	0	0	0	0	0	0	4	1	0	0	2	0	0	2	1	0	0	0	0	0	0	0	17	0	0	0	13	0	0	0	0	0	28	6	50	0	0	2	28	0
14194.1	31	0	0	0	0	0	0	0	2	0	0	0	0	0	0	1	0	0	0	0	1	0	0	2	2	0	1	1	0	0	0	66	0	0	0	11	0	0	0	0	0	41	96	15	0	7	176	510	15
14196.1	119	0	0	0	0	0	0	0	3	0	0	0	0	0	0	2	12	0	0	0	10	2	1	53	8	0	4	0	19	0	0	356	0	0	0	449	0	0	0	0	152	6	3	0	0	1	44	0	53
14197.1	9	0	0	0	0	0	0	0	0	0	0	0	0	0	0	20	0	0	0	2	6	2	2	27	45	6	0	5	27	0	0	536	0	0	0	70	0	0	0	0	0	10	3	1	0	1	86	4	0
14198.1	1	0	1	0	0	0	0	0	1	0	0	0	0	0	0	1	0	0	0	0	1	0	2	15	0	5	0	0	2	0	0	120	0	0	0	96	0	0	0	0	0	0	11	0	0	0	29	426	0
14199.1	9	0	0	0	0	0	0	0	0	0	0	0	0	0	0	3	0	0	0	7	64	0	1	6	0	3	0	0	6	0	0	104	0	0	0	161	0	0	0	0	0	1	123	25	0	26	37	20	0
14201.1	4	0	0	0	0	0	0	0	0	0	0	0	0	0	0	0	0	0	0	0	3	0	148	1	3	24	0	0	0	0	0	31	0	0	0	115	0	0	0	0	0	6	1	1	2	0	12	4	0
14202.1	3	0	0	0	1	0	0	0	71	0	0	0	0	0	0	1	0	0	0	2	22	2	1	2	18	1	0	0	0	1	0	69	0	0	0	107	0	0	0	0	0	101	51	43	0	7	75	218	1
14203.1	3	0	0	0	0	0	0	0	3	0	0	0	0	0	0	0	0	0	0	6	20	1	0	65	2	8	1	0	1	24	0	288	0	0	0	160	0	0	0	0	0	35	253	13	0	129	74	364	12
14204.1	5	0	0	0	0	0	0	0	0	0	0	0	0	0	0	0	0	0	0	0	5	1	0	0	6	2	0	0	1	0	0	12	0	0	0	33	0	0	0	0	0	54	1	14	0	0	16	0	0
14205.1	1	0	0	0	0	0	0	0	0	0	0	0	0	0	0	0	0	0	0	0	2	0	5	181	18	5	0	1	1	0	0	187	0	0	0	57	0	0	0	0	5	6	2	2	1	4	24	16	0
14207.1	0	0	0	0	0	0	0	0	0	0	0	0	0	0	0	0	0	0	0	0	2	0	4	36	5	3	1	1	5	0	0	208	0	0	0	129	0	0	0	0	17	0	0	0	0	0	98	74	0
14208.1	0	0	0	0	0	0	0	0	0	0	0	0	0	0	0	1	0	0	0	0	2	1	3	0	16	1	0	0	10	0	0	151	0	0	0	230	0	0	0	0	0	0	0	0	0	0	43	0	0
14212.1	1	0	0	0	0	0	0	0	3	0	1	0	0	0	0	0	0	0	0	0	4	0	3	1	11	2	0	0	0	0	0	4	0	0	0	27	0	0	0	0	0	2	1	0	0	0	4	0	0
14213.1	42	0	0	0	0	0	0	0	0	0	0	0	0	0	0	0	0	0	0	0	7	0	26	0	0	13	0	1	0	0	0	13	0	0	0	620	0	0	0	0	0	0	0	25	0	0	1	0	0
14214.1	6	0	0	0	0	0	0	0	0	0	0	0	0	0	0	39	1	0	0	0	11	1	2	3	26	7	13	4	0	2	0	68	0	0	0	180	0	0	0	0	0	178	1	18	0	5	19	2	98
14215.1	1	0	0	0	0	0	0	0	0	0	0	0	0	0	0	11	7	0	0	0	2	0	12	11	13	2	10	3	0	0	0	168	0	0	0	194	0	0	0	0	2	11	1	0	0	0	80	0	0
14216.1	0	0	0	0	0	0	0	0	0	0	0	0	0	0	0	0	1	0	0	0	3	0	5	2	1	7	5	0	0	0	0	19	0	0	0	13	0	0	0	0	0	0	0	0	0	0	0	0	0
14217.1	2	0	0	0	0	0	0	0	0	0	0	0	0	0	0	5	0	0	0	1	5	0	4	6	1	2	3	1	0	1	0	138	0	0	0	18	0	0	0	0	4	181	19	4	1	1	207	6	0
14218.1	0	0	0	0	0	0	0	0	0	0	0	0	0	0	0	10	6	0	0	0	14	1	0	4	22	16	10	1	0	0	0	14	0	0	0	128	0	0	0	0	0	3	3	1	0	0	2	1	1
14219.1	16	0	0	0	0	0	0	0	0	0	0	0	0	0	0	0	2	0	0	0	5	0	0	4	1	1	2	1	5	0	0	133	0	0	0	89	0	0	0	0	0	52	1	2	0	0	46	0	0
14220.1	3	0	0	0	0	0	0	0	8	0	0	0	0	0	0	0	0	0	0	0	2	0	1	9	3	0	6	5	0	0	0	92	0	0	0	94	0	0	0	0	0	44	0	1	0	0	48	0	0
14221.1	0	0	0	0	0	0	0	0	0	0	0	0	0	0	0	0	0	0	0	0	0	0	12	0	0	8	2	1	0	0	0	1	0	0	0	7	0	0	0	0	0	1	0	0	0	0	0	0	0
14222.1	1	0	0	0	0	0	0	0	4	0	0	0	0	0	0	4	0	0	0	0	0	6	0	0	4	5	9	0	1	0	0	41	0	0	0	59	0	0	0	0	0	0	0	0	0	1	5	0	1
14223.1	0	0	0	0	0	0	0	0	1	0	0	0	0	0	0	3	1	0	0	0	19	0	7	46	3	0	0	0	0	0	0	172	2	0	0	422	0	0	0	0	0	0	0	11	0	10	2	3	13
14225.1	15	0	0	0	0	0	0	0	0	0	0	0	0	0	0	0	1	0	0	0	1	1	0	16	0	1	1	0	28	0	0	233	0	0	0	16	0	0	0	0	0	11	2	45	1	3	64	3	322
14224.1	21	0	0	0	0	0	0	0	57	0	0	0	0	0	0	2	3	1	0	1	3	0	0	0	0	3	1	0	0	0	0	23	0	0	0	17	0	0	0	11	5	28	13	13	0	2	1	8	25
14531.1	2	0	0	0	0	0	0	0	0	0	0	0	0	0	0	0	0	0	0	2	0	0	0	114	0	0	1	0	112	0	0	641	1	0	0	39	0	0	0	0	0	8	47	3	53	14	673	3	24
14533.1	12	0	0	0	0	0	0	0	6	0	0	0	0	0	0	13	19	0	0	0	1	0	0	0	8	1	2	0	0	0	0	18	0	0	0	211	0	0	0	0	0	13	0	0	0	0	0	555	1
14534.1	0	0	0	0	0	0	0	0	0	0	0	0	0	0	0	2	0	0	0	5	1	0	0	3	0	3	0	0	3	0	0	45	0	0	0	278	0	0	0	0	0	13	0	5	0	6	2	0	0
14227.1	18	0	0	0	0	0	0	0	0	0	0	0	0	0	0	0	3	0	0	6	8	5	1	0	0	4	31	2	0	6	0	236	1	0	0	21	0	0	0	0	0	11	102	2	0	0	67	3	1
14228.1	13	0	0	0	0	0	0	0	5	0	0	0	0	0	0	1	0	0	0	0	3	1	1	3	16	0	0	0	2	0	0	64	0	0	0	29	0	0	0	0	0	108	30	19	0	5	24	0	0
14229.1	30	0	0	0	0	0	0	0	36	0	0	0	0	0	0	1	0	0	0	0	3	1	0	1	0	3	0	0	2	0	0	57	0	0	0	47	0	0	0	0	0	28	0	71	0	6	15	340	57
14230.1	9	0	0	0	0	0	0	0	0	0	0	0	0	0	0	0	0	0	0	8	11	1	0	77	0	5	0	0	3	6	0	465	0	0	0	18	0	0	0	0	0	7	5	322	5	33	520	61	58
14231.1	4	0	0	0	0	0	0	0	0	0	0	0	0	0	0	6	0	0	0	1	8	5	2	7	8	4	1	0	0	0	0	32	0	0	0	145	0	0	0	0	17	0	3	1	0	0	6	0	1
14232.1	3	0	0	0	1	0	0	0	4	0	0	0	0	0	0	0	1	0	0	0	9	1	0	1	0	0	0	0	1	0	0	10	0	0	0	14	0	0	0	15	1	29	25	29	1	2	8	375	13
14233.1	2	0	0	0	0	0	0	0	0	0	0	0	0	0	0	0	0	0	0	0	0	0	0	0	1	0	0	0	31	0	0	37	0	0	0	74	0	0	0	0	0	0	0	0	0	0	587	446	0
14234.1	2	0	0	0	0	0	0	0	26	0	0	0	0	0	0	2	0	1	0	11	10	0	0	19	2	2	4	1	1	0	0	100	0	0	0	103	0	0	0	0	9	3	12	26	0	1	9	9	5
14235.1	2	0	0	0	0	0	0	0	2	0	0	0	0	0	0	0	5	0	0	0	4	0	1	11	11	14	0	4	0	0	0	103	0	0	0	108	0	0	0	0	0	10	0	5	0	0	8	0	0
14536.1	3	0	0	0	0	0	0	0	0	0	0	0	0	0	0	0	0	0	0	0	2	0	4	49	0	0	0	0	9	0	0	268	0	0	0	241	0	0	0	0	0	105	0	6	0	0	2	1	2
14540.1	0	0	0	0	0	0	0	0	0	0	0	0	0	0	0	0	0	0	0	0	0	0	0	0	0	0	0	0	10	0	0	351	0	139	12	35	0	0	0	0	0	0	0	0	0	0	0	0	0
14237.1	16	0	0	0	0	0	0	0	0	0	0	0	0	0	0	0	4	0	0	1	3	2	1	5	3	2	0	0	0	0	0	81	0	0	0	74	0	0	0	0	0	29	0	33	0	2	19	9	4
14238.1	40	0	0	0	0	0	0	0	0	0	0	0	0	0	0	4	4	0	0	0	21	10	1	8	2	1	0	2	0	0	0	42	0	0	0	190	0	0	0	0	21	201	75	65	0	1	35	3	0
14239.1	0	0	0	0	0	0	0	0	0	0	0	0	0	0	0	99	0	0	0	0	2	5	0	1	2	10	0	1	0	0	0	11	0	0	0	97	0	0	0	0	139	4	0	0	0	0	11	0	0
14544.1	0	0	0	0	0	0	0	0	0	0	0	0	0	0	0	0	0	0	0	0	1	0	0	120	0	1	0	0	18	0	0	420	0	0	0	28	0	0	0	0	0	0	0	0	3	6	144	16	0
14240.1	1	0	0	0	0	0	0	0	17	0	0	0	0	0	0	6	0	0	0	4	1	0	0	4	0	0	1	1	1	2	0	49	0	0	0	12	0	0	0	0	4	135	65	13	0	2	33	49	364
14245.1	4	0	0	0	0	0	0	0	7	0	0	0	0	0	0	6	0	0	0	0	1	6	1	7	3	0	0	0	7	0	0	136	0	0	0	190	0	0	0	0	15	26	0	2	0	4	476	62	0
14243.1	16	0	0	0	0	0	0	0	0	0	0	0	0	0	0	0	0	0	0	0	2	0	7	7	6	1	0	0	0	0	0	18	0	0	0	15	0	0	0	0	0	85	5	6	0	3	272	339	0
14242.1	21	0	0	0	0	0	0	0	34	0	0	0	0	0	0	0	0	0	0	0	0	0	3	17	1	0	0	0	1	0	0	159	0	0	0	6	0	0	0	0	0	18	4	1	0	0	121	19	185
14241.1	0	0	0	0	0	0	0	0	0	0	0	0	0	0	0	0	0	0	0	0	0	0	0	3	0	0	0	0	1	0	0	64	0	0	0	4	0	0	0	0	0	0	27	254	0	30	177	107	1
14252.1	17	0	0	0	0	0	0	0	1	0	0	0	0	0	0	0	0	0	0	4	5	0	1	3	0	8	0	1	0	0	0	24	0	0	0	27	0	0	0	0	25	72	99	41	0	0	6	38	0
14253.1	49	0	0	0	0	0	0	0	15	0	0	0	0	0	0	3	8	0	0	1	28	2	0	2	0	2	2	2	10	0	0	174	0	0	0	70	0	0	0	0	0	101	24	15	0	0	0	0	0
14254.1	11	0	0	0	0	0	0	0	0	0	0	0	0	0	0	22	2	0	0	2	7	0	1	5	0	1	0	0	0	0	0	155	0	0	0	30	0	0	0	0	0	26	0	0	0	0	24	28	0
14255.1	22	0	0	0	0	0	0	0	0	0	0	0	0	0	0	0	0	0	0	0	1	0	2	8	5	2	3	0	1	0	0	46	0	0	0	110	0	0	0	0	0	0	159	0	0	0	10	0	0
14256.1	67	0	0	0	0	0	0	0	8	0	0	0	0	0	0	2	28	0	0	0	9	3	5	20	9	2	0	2	4	0	0	373	0	0	0	191	0	0	0	0	0	72	19	1	10	4	59	360	5
14257.1	0	0	0	0	0	0	0	0	0	0	0	0	0	0	0	0	3	0	0	0	6	0	0	4	7	1	3	0	0	0	0	20	0	0	0	30	0	0	0	0	8	65	0	4	0	0	2	0	0
14249.1	35	0	0	0	0	0	0	0	0	0	0	0	0	0	0	3	2	0	0	2	2	1	2	31	0	2	1	2	14	0	0	220	0	0	0	42	0	0	0	0	37	18	6	60	1	7	50	36	57
14258.1	241	0	0	0	0	0	0	0	0	0	0	0	0	0	0	1	0	0	0	0	7	0	2	1	0	0	0	0	0	0	0	140	0	0	0	153	0	0	0	0	1	46	341	60	0	7	441	0	0
14247.1	7	0	0	0	0	0	0	0	0	0	0	0	0	0	0	0	0	0	0	0	0	5	0	463	0	1	2	0	26	0	0	562	0	0	0	103	0	0	0	0	13	0	5	2	0	0	59	0	0
14251.1	1	0	0	0	0	0	0	0	0	0	0	0	0	0	0	3	0	0	0	0	4	0	0	5	19	5	0	0	7	0	0	22	0	0	0	72	0	0	0	0	13	0	0	0	0	11	0	413	0
14250.1	0	0	0	0	1	0	0	0	7	0	0	0	0	0	0	3	4	0	0	0	7	1	0	3	2	0	4	1	6	1	0	78	0	0	0	66	0	0	0	0	0	173	92	2	0	4	62	223	0
14248.1	40	0	0	0	0	0	0	0	0	0	0	0	0	0	0	2	0	0	0	0	0	0	3	18	10	2	1	3	0	0	0	472	0	0	0	86	0	0	0	0	1	12	72	20	0	0	127	2	0
14265.1	10	0	0	0	0	0	0	0	0	0	0	0	0	0	0	0	3	0	0	0	2	0	0	1	0	2	1	2	0	1	0	25	0	0	0	53	0	0	0	0	0	5	0	20	0	13	5	107	0
14552.1	0	0	0	0	0	0	1	0	0	0	0	0	0	0	0	0	0	0	0	0	0	0	0	1	0	0	0	0	0	0	0	1	0	0	0	9	0	0	0	0	0	0	0	0	0	0	0	0	1
14553.1	0	0	0	0	0	0	0	0	0	0	0	0	0	0	0	2	6	0	0	0	19	2	8	47	65	4	1	0	0	0	0	296	0	0	0	1243	0	0	0	0	0	39	0	0	0	0	101	2	0
14554.1	144	0	0	0	0	0	0	0	0	0	0	0	0	0	0	0	2	0	0	0	0	3	0	18	0	2	2	0	0	0	0	188	0	0	0	93	0	0	0	0	0	37	248	789	0	60	223	501	2182
14555.1	0	0	0	0	0	0	0	0	0	0	0	0	0	0	0	0	0	0	0	0	0	0	3	2	0	7	0	0	3	0	0	63	0	0	0	147	0	0	0	0	21	0	1	24	0	0	220	0	0
14556.1	11	0	0	0	0	0	0	0	0	0	0	0	0	0	0	0	0	0	0	0	0	0	46	65	0	0	0	0	2	0	0	641	0	0	0	97	0	0	0	0	0	0	0	0	0	12	1071	22	136
14558.1	8	0	0	0	0	0	0	0	0	0	0	0	0	0	0	0	0	0	0	0	0	0	0	0	0	0	0	0	0	0	0	95	0	0	0	142	0	0	0	0	1	0	0	0	0	0	0	0	214
14267.1	10	0	0	0	0	0	0	0	0	0	0	0	0	0	0	0	0	0	0	0	12	0	10	25	7	2	12	3	2	0	0	280	0	0	0	156	0	0	0	0	0	106	1	0	0	19	190	653	0
14268.1	0	0	0	0	0	0	0	0	0	0	0	0	0	0	0	1	0	0	0	0	154	0	143	3	0	84	0	0	0	0	0	147	0	0	0	673	0	0	0	0	0	0	0	0	0	0	9	0	0
14269.1	59	0	0	0	0	0	0	0	0	0	0	0	0	0	0	9	0	0	0	0	0	0	0	3	0	4	0	0	0	0	0	172	1	0	0	41	0	0	0	0	0	0	0	0	0	0	2	40	4008
14270.1	1	0	0	0	0	0	0	0	2	0	1	0	0	0	0	39	23	0	0	0	18	4	4	79	4	5	11	2	130	0	0	479	0	0	0	191	0	0	0	0	0	227	77	0	0	0	418	0	0
14271.1	65	0	2	0	0	0	0	0	0	0	2	0	0	0	0	20	7	0	0	0	18	2	11	15	4	1	4	1	0	0	0	332	0	0	0	141	0	0	0	0	2	118	2	2	0	0	1395	0	0
14274.1	27	0	0	0	0	0	0	0	0	0	0	0	0	0	0	1	6	0	0	0	5	2	0	10	5	0	2	1	1	1	0	415	0	0	0	116	0	0	0	0	0	120	23	68	0	0	155	0	0
14259.1	0	0	0	0	0	0	0	0	0	0	0	0	0	0	0	1	2	0	0	0	3	0	0	2	0	0	0	0	0	2	0	23	2	0	0	7	0	0	0	8	8	2	1	0	0	14	3	89	0
14260.1	0	0	0	0	0	0	0	0	0	0	0	0	0	0	0	0	0	0	0	0	3	0	0	0	1	1	0	0	0	1	0	56	0	0	0	22	0	0	0	0	1	26	37	1	0	0	3	0	0
14261.1	1	0	0	0	0	0	0	0	0	0	0	0	0	0	0	0	0	0	0	0	1	0	2	34	0	0	0	0	5	0	0	141	0	0	0	14	0	0	0	0	0	6	0	0	0	3	269	51	1
14559.1	2	0	0	0	0	0	0	0	0	0	0	0	0	0	0	0	0	0	0	0	0	0	7	98	123	3	0	0	0	0	0	923	0	0	0	147	0	0	0	0	0	0	0	0	0	0	22	0	3
14560.1	0	0	0	0	0	0	0	0	0	0	0	0	0	0	0	0	2	0	0	0	10	0	0	26	23	2	0	0	15	4	0	645	0	0	0	97	2	0	0	0	14	0	1	86	0	2	120	0	2
14275.1	1	0	0	0	0	0	0	0	0	0	0	0	0	0	0	0	0	0	0	0	0	0	0	40	0	0	0	0	2	0	0	565	1	1	0	467	0	0	0	0	0	0	0	0	0	16	57	2	0
14277.1	21	0	0	0	0	0	0	0	0	0	1	0	0	0	0	0	5	0	0	0	29	0	11	117	24	12	8	0	5	0	0	584	0	0	0	58	0	0	0	0	0	24	0	6	0	0	12	0	0
14262.1	3	0	0	0	0	0	0	0	41	0	0	1	0	0	0	0	0	0	0	0	1	0	0	23	0	0	4	3	3	0	0	84	0	0	0	86	0	0	0	0	11	41	43	27	0	7	87	92	6
14263.1	21	0	0	0	0	0	0	0	22	0	0	0	0	0	0	0	0	0	0	0	7	9	3	3	3	3	2	3	0	0	0	51	0	0	0	164	0	0	0	0	0	7	0	0	0	0	0	1431	0
14264.1	3	0	0	0	0	0	0	0	0	0	0	0	0	0	0	0	0	0	0	0	14	1	0	0	3	17	0	0	0	1	0	51	1	0	0	100	0	0	0	0	1	0	0	0	0	0	1	0	0
14278.1	2	0	0	0	0	0	0	0	0	0	0	0	0	0	0	0	0	0	0	0	19	2	0	70	13	7	0	7	19	2	0	169	0	0	0	407	0	0	0	0	6	365	15	93	0	0	341	3	0
14279.1	293	0	0	0	0	0	0	0	7	0	0	0	0	0	0	0	0	0	0	0	0	2	3	125	0	4	1	6	2	0	0	164	0	0	0	122	0	0	0	0	35	82	0	164	0	1	113	580	20
14280.1	7	0	0	0	0	0	0	0	0	0	0	0	0	0	0	2	0	0	0	0	11	0	0	51	41	1	0	0	0	0	0	916	0	8	0	361	0	0	0	0	0	51	0	5	0	14	174	0	0
14561.1	0	0	0	0	0	0	0	0	0	0	1	0	0	0	0	1	0	0	0	0	3	0	0	30	0	1	0	0	0	0	0	615	0	0	0	47	0	0	0	0	0	0	0	0	0	0	0	0	0
14281.1	0	0	0	0	0	0	0	0	0	0	0	0	0	0	0	0	0	0	0	0	0	0	0	0	0	0	0	0	0	0	0	1003	0	0	0	68	0	0	0	0	0	0	0	0	0	0	0	0	0
14283.1	24	0	0	0	0	0	0	0	0	0	0	0	0	0	0	19	17	0	0	0	54	14	10	3	2	22	43	1	7	15	0	414	15	0	0	85	0	0	0	0	18	74	45	112	0	0	18	0	24
14191.3	43	0	0	0	0	0	0	0	0	0	0	0	0	0	0	5	6	0	0	0	5	4	4	4	14	0	2	8	0	0	0	85	0	0	0	140	0	0	0	0	0	328	274	3	0	4	119	0	0
14288.1	0	0	0	0	0	0	0	0	0	0	0	0	0	0	0	0	0	0	0	0	10	0	33	51	448	9	0	0	0	0	0	1041	0	0	0	815	0	0	0	0	0	0	0	0	0	58	35	0	0
14289.1	0	0	0	0	0	0	0	0	0	0	0	0	0	0	0	0	0	0	0	0	11	0	0	72	0	4	0	1	24	0	0	409	0	0	0	1724	0	0	0	0	6	1	0	0	0	0	0	1	1
14290.1	43	0	0	0	0	0	0	0	6	0	0	0	0	0	0	40	0	0	0	0	79	1	1	327	70	14	0	0	0	0	0	655	0	0	0	363	0	0	0	0	0	0	0	0	0	1	25	0	0
14291.1	45	0	0	0	0	0	0	0	0	0	0	0	0	0	0	1	0	0	0	0	3	1	0	0	0	1	2	1	1	0	0	46	0	0	0	65	0	0	0	0	0	80	135	199	0	0	22	2	1
14566.1	1	0	0	0	0	0	0	0	0	0	0	0	0	0	0	0	0	0	0	0	30	23	13	25	0	34	0	0	0	0	0	460	0	0	0	56	0	0	0	0	0	3	4	0	4	13	3	1	0
14294.1	0	0	0	0	0	0	0	0	0	0	0	0	0	0	0	0	1	0	0	17	12	0	0	26	39	3	0	2	22	0	0	138	5	0	0	161	0	0	0	0	0	3	9	25	0	0	73	0	0
14295.1	35	0	0	0	0	0	0	0	0	0	0	0	0	0	0	0	1	0	0	6	1	0	1	11	0	1	0	0	0	0	0	67	0	0	0	14	0	0	0	37	0	210	37	493	0	3	125	0	907
14296.1	12	0	0	0	0	0	0	0	0	0	0	0	0	0	0	0	0	0	0	0	0	2	1	670	4	1	1	0	2	0	0	1855	0	0	0	253	0	0	0	0	14	41	0	13	0	0	2	1	14
14297.1	0	0	0	0	0	0	0	0	0	0	0	0	0	0	0	0	0	0	0	0	1	0	5	6	0	8	0	0	0	2	0	228	0	0	0	112	0	0	0	0	0	0	0	2	0	1	0	0	0
14125.3	9	0	0	0	0	0	0	0	0	0	0	0	0	0	0	5	49	0	0	0	88	7	15	8	10	6	5	17	0	0	0	591	0	0	0	131	0	0	0	0	18	128	350	9	0	0	237	17	0
14298.1	0	0	0	0	0	0	0	0	0	0	0	0	0	0	0	0	0	0	0	0	0	6	30	1300	33	36	0	0	4	7	0	1694	0	0	0	656	0	0	0	0	0	0	0	0	14	9	0	0	0
14299.1	0	0	0	0	0	0	0	0	0	0	0	0	0	0	0	0	0	0	0	0	8	7	2	16	8	7	0	0	9	0	0	1484	0	0	0	190	0	0	0	0	0	3	0	6	0	2	10	0	0
14300.1	7	0	0	0	0	0	0	0	0	0	0	0	0	0	0	0	0	0	0	0	20	1	13	0	26	25	11	6	0	0	0	9	4	0	0	111	0	0	0	0	0	14	0	0	16	29	0	23	0
14568.1	1	0	0	0	0	0	0	0	0	0	0	0	0	0	0	0	1	0	0	0	0	0	34	0	0	2	7	0	0	0	0	1	0	0	0	21	0	0	0	0	0	0	0	0	0	0	0	16	0
14338.1	2	0	0	0	0	0	0	0	21	0	0	0	0	0	0	1	3	0	0	0	1	0	0	41	1	0	0	0	28	0	0	1626	0	0	0	80	0	0	0	0	6	4	0	9	39	16	29	423	173
14327.1	47	0	0	0	12	0	0	0	4	0	0	0	0	0	0	0	0	0	0	0	9	0	2	302	5	2	29	0	1	0	0	350	0	0	0	170	0	0	0	0	5	0	0	0	0	4	638	463	0
14329.1	29	0	0	0	0	0	0	0	0	0	1	0	0	0	0	0	0	0	0	0	4	0	0	10	1	1	0	0	0	0	0	161	0	4	0	41	0	0	0	0	0	3	0	0	28	51	369	0	0
14332.1	0	0	0	0	0	0	0	0	5	0	0	0	0	0	0	0	1	0	0	0	1	0	0	0	5	4	0	0	0	0	0	100	0	0	0	89	0	0	0	0	4	0	0	0	0	0	1	2	0
14334.1	37	0	0	0	0	0	0	0	0	0	0	0	0	0	0	16	2	0	0	6	1	0	0	28	0	2	2	0	0	0	0	330	0	0	0	69	0	0	0	0	14	204	21	87	0	0	591	859	417
14331.1	3	0	0	0	0	0	0	0	0	0	0	0	0	0	0	0	0	0	0	0	0	6	0	7	0	0	0	1	85	0	0	208	0	0	0	21	0	0	0	0	3	26	250	34	0	0	142	5008	0
14343.1	104	0	0	0	0	0	0	0	0	0	0	0	0	0	0	0	0	0	0	0	0	0	0	193	10	0	0	0	0	0	0	90	0	0	0	61	0	0	0	0	0	0	0	0	0	0	0	2	0
14157.3	0	0	0	0	0	0	0	0	0	0	0	0	0	0	0	0	0	0	0	0	0	0	0	1	0	0	0	0	0	0	0	0	0	0	0	10	0	0	0	0	0	0	0	0	0	0	0	0	0
14302.1	0	0	0	0	0	0	0	0	0	0	0	0	0	0	0	0	0	0	0	0	0	0	0	0	0	37	0	0	0	0	0	40	0	0	0	357	0	0	0	0	0	0	0	0	0	0	1	1	0
14303.1	31	0	0	0	0	0	0	0	0	0	0	0	0	0	0	0	0	0	0	0	7	0	5	1	28	4	0	0	0	0	0	89	0	0	0	295	0	0	0	0	0	1644	364	24	0	0	95	0	0
14345.1	4	0	0	0	0	0	0	0	0	0	0	0	0	0	0	1	0	0	0	0	0	0	0	31	0	0	0	1	3	0	0	505	0	0	0	21	0	0	0	0	605	65	5	189	2	39	3162	71	223
14347.1	4	0	0	0	0	0	0	0	0	0	0	0	0	0	0	0	0	0	0	0	4	0	3	3	20	0	0	6	0	0	0	233	0	0	0	136	0	0	0	0	0	0	0	0	0	3	180	1	0
14304.1	73	0	0	0	0	0	0	0	406	0	0	0	0	0	0	0	5	0	0	0	16	0	0	0	3	1	0	13	0	0	0	39	0	0	0	212	0	0	0	0	0	58	585	0	0	0	13	0	5
14576.1	24	0	0	0	0	0	1	0	0	0	0	0	0	2	0	1	5	0	0	0	2	0	1	23	98	1	0	0	0	0	0	396	0	0	0	88	0	0	0	3	0	24	0	0	0	0	124	706	0
14580.1	205	0	0	0	0	0	0	0	178	0	0	0	0	0	0	0	2	0	0	0	3	30	2	3	0	0	26	26	0	0	0	36	0	0	0	997	0	0	0	0	0	9	0	29	0	3	9	243	2
14586.1	23	0	0	0	0	0	0	0	0	0	0	0	0	0	0	72	0	0	0	0	57	17	137	27	234	2	3	6	14	2	0	466	0	0	0	1409	0	0	0	0	6	235	0	45	0	0	352	281	39
14581.1	0	0	0	0	0	0	0	0	0	0	0	0	0	0	0	18	0	5	0	0	4	6	0	22	0	3	2	1	5	0	0	198	0	0	0	33	0	0	0	0	8	23	0	0	0	14	74	18	0
14582.1	0	0	0	0	0	0	0	0	0	0	0	0	0	0	0	0	0	0	0	0	4	3	3	58	7	0	0	0	0	0	0	134	0	0	0	94	0	0	0	0	0	4	0	6	0	0	9	43	0
14307.1	39	0	0	0	0	0	0	0	0	0	0	0	0	0	0	0	0	0	0	0	38	0	46	1	0	5	21	20	0	0	0	47	0	0	0	365	0	0	0	1	0	0	0	0	0	0	0	2	1
14311.1	197	0	1	0	0	0	0	0	11	0	0	0	0	0	0	0	2	0	0	0	0	0	0	2	0	0	0	0	2	0	0	51	0	0	0	7	0	0	0	0	0	57	298	163	0	15	9	426	506
14313.1	4	0	0	0	0	0	0	0	0	0	0	0	0	0	0	237	0	0	0	0	1	0	5	5	1	0	10	0	0	0	0	104	0	0	0	95	0	0	0	0	0	154	0	9	0	0	44	6	0
14314.1	74	0	0	0	0	0	0	0	0	0	0	0	0	0	0	0	0	0	0	0	0	0	0	0	0	0	0	0	1	0	0	342	0	0	0	0	0	0	0	0	0	0	0	0	0	0	1	0	0
14316.1	73	0	0	0	0	0	0	0	3	0	0	0	0	0	0	45	1	0	0	14	29	19	0	13	0	2	20	1	2	0	1	116	0	0	0	469	0	0	0	0	0	29	72	206	5	60	21	819	10
14589.1	0	1	0	0	0	0	0	0	0	0	0	0	0	0	0	0	0	0	0	5	17	0	2	351	0	1	0	0	14	0	0	238	0	0	0	360	0	0	0	0	0	0	1	162	21	182	50	114	4
14317.1	0	0	0	0	0	0	0	0	0	0	0	0	0	0	0	0	0	0	0	0	9	5	4	19	1	7	0	0	7	0	0	349	0	0	0	126	0	0	0	0	0	0	0	0	0	0	1	0	0
14318.1	0	0	0	0	0	0	0	0	3	0	0	0	0	0	0	0	0	0	0	0	39	0	0	3	39	22	0	2	0	3	0	17	0	0	0	57	0	0	0	0	0	28	17	71	0	5	3	0	0
14591.1	0	0	0	0	0	0	0	0	0	0	0	0	0	0	0	2	1	0	0	5	1	0	0	27	8	2	0	0	10	0	0	160	0	0	0	194	0	0	0	0	0	0	0	0	0	0	15	0	0
14590.1	2	0	0	0	0	0	0	0	5	0	0	0	0	0	0	0	0	0	0	0	13	0	0	17	0	3	1	0	4	0	0	101	0	0	0	104	0	0	0	0	182	1	0	0	0	0	117	362	1
14322.1	2	0	0	0	0	0	0	0	0	0	0	0	0	0	0	15	5	0	0	0	5	0	2	5	5	0	0	0	2	0	0	91	0	0	0	50	0	0	0	1	0	6	0	1	0	0	73	367	0
14321.1	21	0	0	0	0	0	0	0	0	0	0	0	0	0	0	12	2	0	0	0	0	0	1	21	0	0	2	1	15	0	0	47	0	0	0	5	0	0	0	9	19	14	14	0	0	0	422	0	4
14320.1	6	0	0	0	0	0	0	0	0	0	0	0	1	0	0	1	1	0	0	0	17	0	0	5	3	0	0	4	0	0	0	66	0	0	0	28	0	0	0	0	0	18	2	1	0	0	129	0	0
14355.1	0	0	0	0	0	0	0	0	0	0	0	0	0	0	0	1	7	0	0	0	26	0	0	0	0	25	0	0	2	0	0	54	0	0	0	43	0	0	0	0	0	0	1	0	0	0	0	0	0
14593.1	3	0	0	0	0	0	0	0	0	0	0	0	0	0	0	4	0	0	0	0	14	0	0	33	13	2	0	0	5	0	0	349	0	0	0	169	0	0	0	0	0	74	160	10	0	200	669	66	0
14357.1	0	0	0	0	0	0	0	0	0	0	0	0	0	0	0	0	0	0	0	0	0	0	3	6	0	1	3	0	1	0	0	79	0	0	0	85	0	0	0	0	0	0	0	1	0	0	6	0	0
14358.1	7	0	0	0	0	0	0	0	42	0	0	0	0	0	0	98	9	0	0	0	51	6	15	7	2	11	12	11	2	0	0	201	0	0	0	172	0	0	0	0	0	145	221	4	2	7	71	25	3
14333.1	1	0	0	0	0	0	0	0	0	0	0	0	0	0	0	4	1	0	0	0	1	0	8	30	6	0	0	0	0	0	0	444	0	0	0	41	0	0	0	0	0	4	1	3	0	2	234	2	196
14595.1	0	0	0	0	0	0	0	0	0	0	0	0	0	0	0	0	0	0	0	0	0	0	0	0	22	0	0	0	7	0	0	620	0	0	0	35	0	0	0	0	0	0	0	0	0	0	0	0	0
14360.1	2	0	0	0	0	0	0	0	0	0	0	0	0	0	0	4	1	0	0	0	0	1	0	140	7	2	0	1	3	0	0	78	0	0	0	94	0	0	0	0	40	1	0	12	0	0	0	0	0
14361.1	457	0	0	0	0	0	0	0	0	0	2	0	0	0	0	6	2	0	0	0	1	0	0	12	0	0	0	0	10	0	0	202	0	0	0	189	0	1	0	0	0	4	15	2	6	87	209	0	74
14362.1	37	0	0	0	0	0	0	0	0	0	0	0	0	0	0	0	6	1	0	2	7	1	1	3	0	3	3	1	5	2	0	61	0	0	0	62	0	0	0	0	0	138	6	27	0	4	0	0	0
14363.1	0	0	0	0	0	0	0	0	0	0	0	0	0	0	0	0	0	0	0	0	2	0	1	0	19	1	3	1	7	0	0	56	0	0	0	161	0	0	0	0	0	1	1	5	0	5	895	0	0
14364.1	23	0	0	0	0	0	0	0	0	0	0	0	0	0	0	1	4	0	0	5	3	4	0	1	1	2	1	3	5	1	0	51	0	0	0	64	0	0	0	0	23	169	176	203	35	42	29	2	0
14365.1	6	0	0	0	0	0	0	0	0	0	0	0	0	0	0	2	0	0	0	0	12	3	0	0	41	0	0	2	0	0	0	92	0	0	0	87	0	0	0	0	27	38	71	42	0	15	0	619	4
14366.1	0	0	0	0	0	0	0	0	0	0	0	0	0	0	0	0	5	0	0	0	0	0	0	0	0	7	0	0	0	0	0	211	0	0	0	346	0	0	0	0	0	0	0	0	0	0	0	0	0
14367.1	0	0	0	0	0	0	0	0	0	0	0	0	0	0	0	1	0	0	0	0	11	0	2	0	1	8	0	0	0	0	0	15	0	0	0	33	0	0	0	0	0	0	0	0	0	0	0	4	0
14371.1	0	0	0	0	0	0	0	0	0	0	0	0	0	0	0	6	0	0	0	0	1	0	0	542	0	0	0	0	22	0	0	457	0	0	0	65	0	0	0	0	0	0	0	0	0	0	0	0	0
14369.1	0	0	0	0	0	0	0	0	0	0	0	0	0	0	0	0	14	0	0	0	4	0	3	27	41	2	4	1	1	0	0	136	0	0	0	198	0	0	0	0	0	0	0	0	0	0	13	2	0
14368.1	0	0	0	0	0	0	0	0	48	0	0	0	0	0	0	11	28	5	0	0	3	0	6	0	1	7	3	1	0	0	0	34	0	0	0	73	0	0	0	0	0	0	0	0	0	0	20	0	0
14379.1	4	0	0	0	0	0	0	0	1	0	0	0	0	0	0	0	0	0	0	1	1	0	0	1	0	0	0	0	0	0	0	16	0	0	0	9	0	0	0	0	0	79	311	234	0	3	15	50	6
14380.1	5	0	0	0	0	0	0	0	718	0	0	0	0	0	0	162	1	0	0	0	0	0	16	19	20	0	0	0	24	0	0	463	0	0	0	571	0	0	0	0	0	2	10	27	0	1	30	223	27
14381.1	0	0	0	0	0	0	0	0	0	0	0	0	0	0	0	0	0	0	0	0	0	0	0	17	2	5	0	0	1	0	0	88	0	1	0	96	0	0	0	0	0	0	0	0	0	4	1	16	0
14384.1	0	0	0	0	0	0	0	0	193	0	0	0	0	0	0	0	0	0	0	0	0	0	0	0	0	2	0	0	4	0	0	224	0	0	0	1	0	0	0	0	75	2	456	0	0	0	14	412	0
14385.1	96	0	0	0	0	0	1	0	0	0	0	0	0	0	0	19	6	0	0	0	15	1	3	11	2	1	1	0	0	0	0	57	0	0	0	184	0	0	0	0	0	0	328	1	0	12	21	0	0
14378.1	0	0	0	0	0	0	0	0	0	0	0	0	0	0	0	0	0	0	0	0	0	0	0	28	2	0	0	1	18	0	0	397	0	0	0	40	0	0	0	0	0	0	6	26	0	2	46	7	0
14377.1	0	0	0	0	0	0	0	0	1	0	0	0	0	0	0	2	0	0	0	0	6	3	0	9	1	4	0	3	2	1	0	121	0	0	0	46	0	0	0	0	0	14	4	2	0	0	0	1	0
14376.1	5	0	0	0	0	0	0	0	0	0	0	0	0	0	0	11	0	0	0	0	5	0	0	0	10	8	0	0	0	0	0	161	0	0	0	206	0	0	0	0	1	0	0	0	0	0	10	0	0
14375.1	4	0	0	0	1	0	0	0	0	0	4	4	0	0	0	0	13	0	0	0	1	0	0	6	2	2	3	1	0	0	0	140	0	0	0	70	0	0	0	0	0	62	2	4	0	0	779	0	0
14387.1	0	0	0	0	0	0	0	0	0	0	0	0	0	0	0	0	0	0	0	0	0	0	12	291	0	0	0	0	9	0	0	452	0	0	0	1180	0	0	0	0	0	0	0	0	0	0	1	0	0
14388.1	0	0	0	0	0	0	0	0	0	0	0	0	0	0	0	0	0	0	0	0	2	0	0	40	7	1	0	0	8	0	0	292	0	0	0	52	0	0	0	0	1	0	1	0	0	0	40	2	0
14389.1	1	0	0	0	0	0	0	0	4	0	0	0	0	0	0	0	23	0	0	0	9	0	0	58	2	0	2	0	5	0	0	69	0	0	0	30	0	0	0	0	11	6	7	0	0	0	2	241	0
14390.1	0	0	0	0	0	0	0	0	0	0	1	0	0	0	0	2	0	0	0	20	11	11	0	0	3	21	0	0	1	0	0	76	0	0	0	164	0	0	0	0	0	0	0	0	0	0	22	1	0
14393.1	49	0	0	0	0	0	0	0	0	0	0	0	0	0	0	0	0	0	0	0	0	0	0	3	0	0	0	2	3	0	0	65	0	0	0	4	0	0	0	0	0	10	82	1	0	0	450	0	0
14394.1	0	0	0	0	0	0	0	0	5	0	0	0	0	0	0	0	0	0	0	0	0	1	1	14	0	0	1	1	2	0	0	96	0	0	0	210	0	0	0	0	0	11	32	43	2	0	80	126	2
14598.1	83	0	0	0	0	0	0	0	0	0	0	0	0	0	0	7	12	0	0	0	13	1	0	78	2	4	0	0	0	0	0	385	0	0	0	306	0	0	0	0	0	84	8	2	0	0	0	4	0
14397.1	26	0	0	0	0	0	0	0	0	0	0	0	0	0	0	95	0	0	0	0	6	1	5	5	3	5	5	14	0	0	0	96	0	0	0	242	0	0	0	0	1	110	10	103	1	0	52	0	0
14398.1	0	0	0	0	4	1	0	0	0	0	0	0	0	0	0	15	0	0	0	0	2	1	0	0	184	13	0	0	2	0	0	500	0	0	0	224	0	0	0	0	0	0	0	0	0	0	0	0	0
14399.1	0	0	0	0	0	0	0	0	2	0	0	0	0	0	0	0	0	0	0	0	0	0	0	1	9	1	0	0	0	0	0	25	0	0	0	106	0	0	0	0	1	0	0	0	4	20	0	0	0
14400.1	9	0	0	0	0	0	0	0	45	0	0	0	0	0	0	0	0	0	0	1	1	0	0	30	0	0	0	0	12	1	0	262	0	0	0	14	0	0	0	0	32	31	4	6	2	9	359	6	6
14401.1	7	0	0	0	0	0	0	0	0	0	0	0	0	0	0	5	0	0	0	5	5	0	0	47	2	1	0	1	4	0	0	503	1	0	0	46	0	0	0	0	1	40	83	656	0	7	392	30	4
14403.1	7	0	0	0	0	0	0	0	0	0	0	0	0	0	0	0	0	0	0	0	2	1	1	0	1	5	0	0	0	0	0	84	0	0	0	100	0	0	0	0	0	73	193	8	0	0	1	0	0
14404.1	3	0	0	0	0	0	0	1	1	0	0	0	0	0	0	17	5	0	0	3	19	8	0	14	10	4	1	4	10	0	0	124	0	0	0	317	0	0	0	0	202	355	2	41	0	6	10	11	0
14405.1	134	0	0	0	0	0	0	0	29	0	0	0	0	0	0	0	53	0	0	0	8	0	7	4	0	1	1	4	2	0	0	74	0	0	0	137	1	0	0	1	205	426	135	29	1	45	52	871	0
14601.1	0	0	0	0	0	0	0	0	0	0	0	0	0	0	0	17	0	0	0	0	4	3	11	12	27	26	0	0	0	0	0	38	0	0	0	75	0	0	0	0	0	0	0	0	0	0	4	0	0
14602.1	271	0	0	0	0	0	0	0	135	0	0	0	0	0	0	0	2	0	0	2	0	1	1	88	1	0	0	0	71	0	12	500	0	11	0	24	0	0	0	0	10	103	14	589	6	22	339	10234	50
14603.1	197	0	0	0	0	0	0	0	48	0	0	0	0	0	0	0	0	0	0	0	0	0	0	140	2	0	3	1	8	0	0	1160	0	0	0	80	0	0	0	0	0	0	0	32	0	0	397	17	191
14190.3	8	0	0	0	0	1	0	0	4	0	0	0	0	0	0	0	0	0	0	0	0	0	0	0	9	0	0	1	1	0	0	365	0	0	0	1601	0	0	7	0	0	0	0	0	0	0	10	4	0
14406.1	5	0	0	0	0	0	0	0	3	0	0	0	0	0	0	1	20	0	0	3	18	1	1	14	0	6	8	1	2	1	0	211	1	0	0	83	0	0	0	0	43	116	180	1112	28	54	60	374	0
14407.1	175	0	0	0	0	0	0	0	0	0	0	0	0	0	0	1	50	0	0	14	32	13	0	17	0	8	0	25	10	0	0	388	0	0	0	276	0	0	0	0	0	7	8	88	0	0	13	1	0
14408.1	1	0	0	0	0	0	0	0	0	0	0	0	0	0	0	0	0	0	0	0	2	0	0	113	0	0	1	0	15	0	0	427	0	3	0	319	0	0	0	0	2	0	0	0	0	0	184	0	0
14607.1	0	0	0	0	0	0	0	0	0	0	0	0	0	0	0	0	0	0	0	0	0	0	0	0	0	0	0	0	0	0	0	2	0	0	0	0	0	0	0	0	0	0	0	0	0	0	0	2	0
14412.1	1	0	0	0	0	0	0	0	1	0	0	0	0	0	0	2	4	0	0	1	2	0	0	1	0	0	3	1	1	0	0	8	0	0	0	28	0	0	0	0	0	58	28	93	0	2	4	56	0
14413.1	62	0	0	0	0	0	0	0	13	0	0	0	0	0	0	4	0	0	0	9	4	0	3	4	0	0	0	0	2	0	0	136	0	0	0	68	0	0	0	0	0	78	1760	7	5	25	136	355	98
14415.1	0	0	0	0	0	0	0	0	3	0	0	0	0	0	0	0	113	0	0	0	15	0	44	0	16	49	0	0	0	6	0	41	0	0	0	544	0	0	0	0	0	0	1	0	0	0	7	0	0
14416.1	3	0	0	0	0	0	0	0	0	0	0	0	0	0	0	10	1	0	0	0	5	3	0	42	0	7	10	3	2	0	0	188	0	0	0	601	0	0	0	0	0	43	0	35	9	23	189	2	3
14417.1	49	0	0	0	0	0	0	0	0	0	0	0	0	0	0	1	0	0	0	0	5	7	2	1	15	1	5	0	2	0	0	52	0	0	0	26	0	0	0	0	0	138	88	31	1	8	24	47	0
14418.1	25	3	0	0	0	0	0	0	0	0	0	0	0	0	0	5	0	0	0	0	6	0	3	34	22	0	6	0	7	0	0	220	0	0	0	86	0	0	0	0	0	0	0	0	0	0	159	0	0
14414.1	58	0	0	0	0	0	0	0	307	0	0	0	0	0	0	0	0	0	0	3	37	4	1	11	1	4	10	5	1	0	0	78	0	0	0	593	0	0	0	0	0	160	390	155	2	95	78	72	1
14421.1	19	0	0	0	0	0	0	0	1	0	0	0	0	0	0	0	5	0	0	0	4	0	5	5	0	0	1	0	0	0	0	129	2	0	0	15	0	0	0	28	5	73	102	421	16	7	297	20	613
14608.1	191	0	0	0	0	0	0	0	474	0	0	0	0	0	0	0	0	0	0	0	0	0	0	27	5	0	0	0	6	0	3	195	0	0	0	684	0	0	0	0	0	0	0	0	0	0	13	4692	3
14609.1	26	0	0	0	0	0	0	0	0	0	0	0	0	0	0	0	0	0	0	0	1	0	0	89	0	0	1	0	6	0	0	603	0	0	0	14	0	0	0	0	0	48	26	0	0	0	29	2	0
14424.1	6	235	0	0	0	0	0	0	0	0	0	9	0	0	0	0	0	0	0	0	0	0	0	0	2	0	2	0	0	0	0	14	0	0	0	15	0	0	0	0	0	18	2	9	0	9	22	0	0
14423.1	0	0	0	0	0	0	0	0	0	0	0	0	0	0	0	0	0	0	0	0	6	1	0	49	98	0	0	0	3	0	0	1017	0	0	0	293	0	0	0	0	0	0	0	0	0	0	0	1	0
14422.1	0	0	0	0	0	0	0	0	0	0	0	0	0	0	0	0	0	0	0	0	0	0	0	0	0	4	1	2	0	0	0	85	0	0	0	57	0	0	0	0	0	0	1	0	0	0	0	0	0
14612.1	14	0	0	0	0	0	0	0	0	0	0	0	0	0	0	0	0	0	0	4	9	0	1	110	0	1	0	0	9	0	5	562	0	1	0	22	0	0	0	0	0	34	13	6	0	87	496	12	0
14428.1	1	0	0	0	0	0	0	0	0	0	0	0	0	0	0	14	60	0	0	0	3	2	16	2	10	21	2	0	0	0	0	34	0	0	0	198	0	0	0	0	0	4	0	0	0	0	32	1157	0
14429.1	44	0	0	0	0	0	0	0	2	0	0	0	0	0	0	11	0	0	0	0	3	0	0	3	0	0	1	6	0	0	0	16	0	0	0	47	0	0	0	0	0	131	37	32	0	0	0	115	123
14427.1	1	0	0	0	0	0	0	0	2	0	0	0	0	0	0	8	3	4	0	0	0	0	1	0	0	0	0	4	0	0	0	9	0	0	0	51	0	0	0	0	14	76	5	5	0	1	3	110	7
14426.1	0	0	0	0	0	0	0	0	0	0	0	0	0	0	0	0	0	0	0	0	0	0	0	27	0	4	0	0	3	0	0	174	0	0	0	806	0	0	0	0	0	44	1	0	8	25	48	0	0
14425.1	10	3	0	0	0	0	0	0	2	0	0	0	0	0	0	0	0	0	0	0	2	0	0	0	1	2	0	0	0	2	0	19	0	0	0	104	0	0	0	0	0	206	4	28	0	1	8	322	0
14618.1	40	0	0	0	0	0	0	0	0	0	0	0	0	0	0	4	3	0	0	6	19	0	0	22	0	0	5	0	24	4	0	194	0	0	0	59	0	0	0	0	0	0	1	0	247	1	54	46	39
14619.1	0	0	0	0	0	0	0	0	0	0	0	0	0	0	0	1	0	0	0	0	0	1	0	4	1	2	0	0	1	0	1	259	0	0	0	41	0	0	0	0	0	0	2	6	0	1	18	259	3
14433.1	0	0	0	0	0	0	0	0	0	0	0	0	0	0	0	1	0	0	0	0	1	0	0	13	1	0	0	0	0	0	0	29	0	0	0	18	0	0	0	0	0	71	16	0	0	0	21	0	0
14434.1	0	0	0	0	0	0	0	0	0	0	0	0	0	0	0	0	0	0	0	0	2	9	0	169	0	1	0	0	1	0	0	194	0	0	0	195	0	0	0	0	0	264	0	0	0	0	362	0	0
14444.1	102	0	0	0	0	0	0	0	1	0	0	0	0	0	0	0	0	1	0	0	7	1	0	159	0	1	7	1	4	0	0	503	0	0	0	86	0	0	0	0	6	228	148	9	0	1	41	499	0
14439.1	14	0	0	0	0	0	0	0	0	0	0	0	0	0	0	0	0	0	0	0	4	2	0	65	2	0	0	0	22	0	0	584	0	0	0	43	0	0	0	0	1	6	0	0	0	0	490	349	33
14441.1	45	0	0	0	0	0	0	0	5	0	0	0	0	0	0	4	5	0	0	0	7	1	0	27	5	0	0	0	3	0	2	71	0	3	0	26	0	0	0	0	0	0	0	0	54	67	58	1336	30
14442.1	74	0	0	0	0	0	0	0	7	0	0	0	0	0	0	21	8	0	0	0	3	1	9	3	29	1	0	2	0	0	0	127	0	0	0	136	0	0	0	0	16	49	1	53	0	3	17	23	4
14443.1	1	0	0	0	0	0	0	0	0	0	0	0	0	0	0	0	0	0	0	0	0	0	0	2	0	2	0	0	1	0	0	85	0	0	0	6	0	0	0	0	0	44	18	3	0	0	172	5	0
14445.1	10	0	0	0	0	1	0	0	0	0	0	0	0	0	0	0	0	0	0	0	0	0	0	9	3	6	0	0	1	0	0	41	0	0	0	40	0	0	0	0	0	0	0	0	0	0	42	144	0
14432.1	0	20	0	0	0	0	0	0	0	0	0	0	0	0	0	12	6	0	0	0	0	0	0	0	3	10	0	0	1	0	0	77	0	0	0	227	0	0	0	0	0	0	0	0	0	12	40	0	0
14430.1	0	0	0	0	0	0	0	0	0	0	0	0	0	0	0	0	0	0	0	0	0	0	0	20	0	0	0	0	63	0	0	1168	0	0	0	5	0	1	0	0	0	0	0	0	0	0	1	0	0
14431.1	0	0	0	0	0	0	0	0	0	0	0	0	0	0	0	0	0	0	0	0	0	0	8	0	26	28	2	0	0	0	0	124	0	0	0	835	0	0	0	0	0	0	0	2	0	0	1	1	0
14450.1	0	0	0	0	0	0	0	0	0	0	0	0	0	0	0	0	0	0	0	0	0	0	0	3	0	0	0	0	1	0	0	33	0	0	0	1	0	0	0	0	0	27	1	3	0	0	176	556	0
14449.1	0	0	0	0	0	0	0	0	0	0	0	0	0	0	0	0	0	0	0	0	4	0	0	4	12	0	0	0	0	0	0	13	0	0	0	27	0	0	0	0	0	0	0	0	0	0	0	0	0
14448.1	0	0	0	0	0	0	0	0	0	0	0	0	0	0	0	0	0	0	0	0	0	0	0	20	0	0	0	0	0	0	0	42	0	0	0	3	0	0	0	0	0	3	1	2	0	3	20	1	10
14455.1	0	0	0	0	0	0	0	0	12	0	0	0	0	0	3	0	0	0	0	0	0	3	0	0	2	0	0	0	49	0	0	300	0	1	0	70	0	0	0	0	0	369	6	311	0	0	402	4	0
14454.1	7	0	0	0	0	0	0	0	0	0	0	0	0	0	0	1	1	2	0	0	4	0	0	0	0	1	0	0	0	0	0	195	0	0	0	60	0	0	0	0	0	2	7	0	0	0	0	0	0
14452.1	9	0	0	0	0	0	0	0	1	0	0	0	0	0	0	0	0	0	0	0	0	0	0	70	0	0	0	0	4	0	0	167	0	0	0	24	0	0	0	0	0	34	0	0	0	0	58	0	0
14460.1	113	0	0	0	0	0	0	0	19	0	0	0	0	0	0	17	1	0	0	0	2	1	0	0	0	2	0	0	7	0	0	3	0	0	0	5	0	0	0	0	0	0	0	0	0	0	3	9	47
14459.1	0	0	0	0	0	0	0	0	0	0	0	0	0	0	0	0	0	0	0	0	0	0	0	4	0	0	0	0	0	0	0	23	0	0	0	1	0	0	0	0	7	0	3	0	0	1	10	66	1
14435.1	0	0	1	0	0	0	0	0	0	0	0	0	0	0	0	4	0	0	0	0	0	0	0	49	0	0	0	0	2	0	0	219	0	0	0	35	0	0	0	0	0	0	0	0	0	0	242	5	0
14463.1	1	0	0	0	0	0	0	0	0	0	0	0	0	0	0	0	0	0	0	0	0	0	0	1	0	0	0	0	1	0	0	105	0	0	0	12	0	0	0	0	1	0	0	0	0	0	0	7	9
14464.1	0	0	0	0	0	0	0	0	0	0	0	0	0	0	0	0	0	0	0	0	0	0	0	10	1	0	0	0	0	0	0	34	0	0	0	8	0	0	0	0	174	20	49	3	0	1	37	51	0
14465.1	2	0	0	0	0	0	0	0	0	0	0	0	0	0	0	0	0	0	0	0	0	0	0	6	0	0	0	0	2	0	0	507	0	0	0	5	0	0	0	0	0	0	0	0	0	0	55	0	0
14466.1	1395	0	0	0	0	0	0	0	0	0	0	0	0	0	0	0	1	0	0	0	1	0	0	8	1	2	1	3	1	0	0	148	0	0	0	49	0	0	0	0	20	15	0	0	0	1	8	0	0
14622.1	2	0	0	0	0	0	0	0	17	0	0	0	0	0	0	0	0	0	0	0	0	0	0	0	0	0	2	0	2	0	0	1	0	0	0	9	0	0	0	0	179	6	13	40	0	1	76	0	15
14470.1	3	0	0	0	0	0	0	0	0	0	0	0	0	0	0	0	1	0	0	2	3	0	0	0	0	0	0	0	1	0	0	15	0	0	0	12	0	0	0	0	0	33	1	3	0	1	10	56	0
14471.1	0	0	0	0	0	0	0	0	1	0	0	0	0	0	0	0	0	0	0	0	0	0	0	11	0	0	0	0	0	0	0	86	0	0	0	2	0	0	0	0	0	0	0	0	0	0	12	0	0
14473.1	8	0	0	0	0	0	0	0	2	0	0	0	0	0	0	3	0	0	0	0	1	0	1	13	6	1	7	0	1	0	0	104	0	0	0	49	0	0	0	0	0	42	0	0	0	0	12	5	0
14472.1	0	0	0	0	0	0	0	0	0	0	0	0	0	0	0	0	0	0	0	0	0	0	0	32	0	0	0	0	7	0	0	104	0	0	0	2	0	0	0	0	0	0	1	0	0	0	4	0	0
14285.3	0	0	0	0	0	0	0	0	5	0	0	0	0	0	0	0	0	0	0	0	2	0	0	8	4	0	0	0	0	0	0	22	0	0	0	13	0	0	0	0	2	6	9	5	0	11	14	137	3
14623.1	0	0	0	0	0	0	0	0	12	0	0	0	0	0	0	0	0	0	0	0	2	0	0	0	1	1	0	0	1	0	4	10	0	0	0	3	0	0	0	0	0	2	0	0	0	0	8	3053	0
14624.1	0	0	0	0	0	0	0	0	16	0	0	0	0	0	0	2	0	0	0	0	2	1	0	42	1	0	0	0	33	0	0	134	0	0	0	31	0	0	0	0	0	0	0	0	0	0	49	0	0
14476.1	3	0	0	0	0	0	0	0	0	0	0	0	0	0	0	0	0	0	0	0	0	0	0	11	0	0	0	0	1	0	0	27	0	0	0	37	0	0	0	0	0	0	0	0	0	0	6	45	0
14477.1	1	0	0	0	0	0	0	0	0	0	0	0	0	0	0	13	5	0	0	0	1	2	2	15	2	1	0	3	2	0	0	34	0	0	0	26	0	0	0	0	0	0	0	0	0	0	0	0	0
14478.1	5	0	0	0	0	0	0	0	0	0	0	0	0	0	0	0	0	0	0	0	0	0	0	33	2	0	0	0	1	0	0	243	0	0	0	21	0	0	0	0	0	0	0	1	0	0	21	0	0
14479.1	0	0	0	0	0	0	0	0	1	0	2	0	0	0	0	0	1	0	0	0	0	0	1	66	0	0	0	0	11	0	0	260	0	0	0	6	0	1	0	0	5	94	0	1	0	0	9	0	0
14705.3	12	0	0	0	0	0	0	0	0	0	0	0	0	0	0	17	17	0	0	0	14	0	0	13	1	0	0	0	1	0	0	55	0	0	0	151	0	0	0	0	0	0	0	0	0	10	0	27	19
14627.1	33	0	0	0	0	0	0	0	1	0	0	0	0	0	0	2	1	0	0	0	6	2	2	58	1	0	1	0	54	0	0	992	0	0	0	366	0	0	0	0	79	118	5	14	0	5	38	39	8
14628.1	5	0	0	0	0	0	0	0	0	0	0	0	0	0	0	3	6	0	0	0	8	0	0	0	8	2	2	0	0	0	0	1	0	0	0	69	0	0	0	0	23	15	1	32	0	5	0	0	0
14488.1	15	0	0	0	0	0	0	0	2	0	0	0	0	0	0	0	0	0	0	1	0	0	0	3	0	0	1	1	0	0	0	103	0	0	0	7	0	0	0	0	14	140	26	69	8	1	136	155	23
14484.1	0	0	0	0	0	0	0	0	0	0	0	0	0	0	0	0	0	0	0	0	0	0	0	1	0	0	0	2	5	0	0	131	0	0	0	63	0	0	0	0	0	0	0	0	0	0	417	0	0
14486.1	1	0	0	0	0	0	0	0	0	0	0	0	0	0	0	1	0	0	0	4	1	0	0	3	0	1	0	0	3	1	0	29	0	0	0	15	0	0	0	0	0	2	0	0	0	2	50	0	12
14485.1	1	0	0	0	0	0	0	0	0	0	0	0	0	0	0	5	7	0	0	0	2	0	4	3	7	1	3	0	0	0	0	100	0	0	0	52	0	0	0	0	0	0	0	0	0	2	6	0	0
14480.1	7	0	0	0	0	0	0	0	1	0	0	0	0	0	0	0	0	0	0	0	0	0	0	16	0	0	0	2	0	0	0	84	0	0	0	27	0	0	0	0	0	23	0	53	0	1	4	6	7
14481.1	16	0	0	0	0	0	0	0	58	0	0	0	0	0	0	0	1	0	0	0	0	1	1	16	2	2	0	0	9	0	0	267	0	0	0	137	0	0	0	0	0	2	0	5	2	2	52	233	0
14482.1	0	0	4	0	0	0	0	0	1	0	0	0	0	0	0	0	0	0	0	0	0	0	0	382	0	2	0	0	1	0	0	284	0	0	0	8	0	0	0	0	0	0	0	1	0	0	1	1	0
14491.1	0	0	0	0	0	0	0	0	0	0	0	0	0	0	0	0	0	0	0	0	0	0	0	0	1	4	0	0	1	0	0	165	0	0	0	15	0	0	0	0	0	0	0	0	0	0	28	0	0
14490.1	5	0	0	0	0	0	0	0	0	0	0	0	0	0	0	0	0	0	0	0	0	0	0	14	0	0	0	0	3	0	0	231	0	0	0	11	0	0	0	0	0	0	8	0	1	6	26	5	42
14703.3	0	0	0	0	0	0	0	0	0	0	0	0	0	0	0	0	0	0	0	0	0	0	0	1	0	0	4	0	0	0	0	58	0	0	0	1	0	0	0	0	0	0	0	0	0	0	0	0	0
14359.3	8	0	0	0	0	0	0	0	31	0	0	0	0	0	0	0	0	0	0	0	0	0	0	8	0	1	0	0	0	0	0	28	0	0	0	8	0	0	0	0	0	58	45	45	30	29	16	80	16
14273.3	0	0	0	0	0	0	0	0	0	0	0	0	0	0	0	0	0	0	0	0	0	2	0	38	0	0	0	0	1	0	0	304	0	0	0	21	0	0	0	0	4	0	0	0	0	0	27	0	6
14492.1	0	0	0	0	0	4	0	0	0	0	4	0	0	0	0	0	0	0	0	0	2	0	0	0	2	2	0	0	0	0	0	67	0	0	0	61	0	0	2	0	0	0	0	0	0	1	4	0	0
14493.1	2	0	0	0	0	0	0	0	0	0	0	0	0	0	0	0	0	0	0	0	2	0	0	5	0	0	0	0	2	0	0	222	0	0	0	17	0	0	0	0	0	0	0	0	1	0	113	45	0
14494.1	1	0	0	0	0	0	0	0	1	0	0	0	0	0	0	0	0	0	0	0	0	0	0	0	0	0	0	0	0	0	0	19	0	0	0	14	0	0	0	0	0	11	68	12	0	2	33	23	52
14498.1	8	0	0	0	0	0	0	0	0	0	0	0	0	0	0	1	1	0	0	0	0	0	0	4	0	0	0	0	0	0	0	45	0	0	0	12	0	0	0	0	0	17	61	116	0	0	478	577	1
14495.1	11	0	0	0	0	0	0	0	0	0	0	0	0	0	0	0	0	0	0	0	0	0	0	23	0	0	0	0	2	0	0	162	0	0	0	42	0	0	0	0	0	0	0	0	0	0	0	0	0
14496.1	7	0	0	0	0	0	0	0	1	0	1	0	0	0	0	0	0	0	0	0	0	0	0	1	0	0	0	0	1	0	0	181	0	0	0	0	0	0	0	0	0	60	0	0	0	0	214	15	59
14497.1	0	0	0	0	0	2	0	0	0	0	0	0	0	0	0	0	4	0	0	0	4	1	0	64	0	0	0	0	5	0	0	322	0	0	0	136	0	0	0	0	0	287	0	1	0	0	3	2	0
14903.1	1	0	0	0	0	0	0	0	0	0	0	0	0	0	0	0	0	0	0	1	1	0	0	11	0	0	0	0	3	0	0	137	0	0	0	3	0	0	0	0	0	7	0	5	0	0	0	0	0
14630.1	0	0	0	0	0	0	0	0	0	0	0	0	0	0	0	1	9	0	0	0	0	0	0	0	1	0	0	0	0	0	0	58	0	0	0	71	0	0	0	0	0	0	0	0	0	0	0	0	0
14631.1	0	0	0	0	0	0	0	0	0	0	0	0	0	0	0	0	0	0	0	0	0	0	0	1	3	0	0	0	0	0	0	7	0	0	0	35	0	0	0	0	0	0	0	0	0	0	20	0	0
14118.3	0	0	0	0	0	0	0	0	0	0	0	0	0	0	0	0	0	0	0	0	1	0	1	0	5	0	0	0	0	0	0	1	0	0	0	19	0	0	0	0	0	0	0	0	0	3	0	0	0
14906.1	1	0	0	0	0	0	0	0	1	0	0	0	0	0	0	0	0	0	0	0	0	0	0	1	3	0	0	0	0	0	0	11	0	0	0	20	0	0	0	0	0	73	2	5	0	0	3	0	28
14905.1	2	0	0	0	0	0	0	0	0	0	0	0	0	0	0	0	0	0	0	0	0	0	0	0	0	0	0	0	1	0	0	8	0	0	0	64	0	0	0	0	0	0	0	0	0	0	0	0	0
14632.1	27	0	0	0	0	0	0	0	1	0	0	0	0	0	0	1	5	0	0	0	0	0	0	0	0	1	1	0	0	0	0	25	0	0	0	14	0	0	0	0	16	11	19	65	4	31	3	96	8
14633.1	4	0	0	0	0	0	0	0	0	0	0	0	0	0	0	0	0	0	0	0	0	1	0	0	0	0	0	0	0	0	0	32	0	0	0	10	0	0	0	0	0	0	0	0	0	1	43	0	1
14910.1	17	0	0	0	0	0	0	0	2	0	0	0	0	0	0	0	0	0	0	0	0	0	0	1	0	0	0	0	1	0	0	1	0	0	0	13	0	0	0	0	0	20	44	74	1	0	16	150	0
14907.1	1	0	0	0	0	0	0	0	1	0	0	0	0	0	0	0	0	0	0	0	0	0	0	0	0	0	0	0	0	0	0	12	0	0	0	1	0	0	0	0	0	0	4	75	26	49	16	72	44
14908.1	25	0	0	0	0	0	0	0	0	0	0	0	0	0	0	0	2	0	0	0	0	1	0	5	1	0	3	0	0	0	0	105	0	0	0	46	0	0	0	0	0	14	0	1	0	1	29	0	0
14913.1	0	0	0	0	0	0	0	0	0	0	3	0	0	0	0	0	0	0	0	0	0	0	0	0	2	0	0	0	3	0	0	400	0	0	0	101	0	0	0	0	0	9	0	0	0	0	0	0	0
14912.1	3	0	0	0	0	0	0	0	2	0	0	0	0	0	0	0	0	0	0	0	0	0	0	63	1	0	0	0	13	0	0	144	0	0	0	5	0	0	0	0	2	8	0	2	0	0	1	157	0
14382.1	44	0	0	0	0	0	0	0	0	0	0	0	0	0	0	8	0	0	0	0	0	0	1	0	0	0	0	2	6	0	0	68	0	0	0	31	0	0	0	0	0	1	38	207	0	0	22	76	2
14718.3	29	0	0	0	0	1	0	0	143	0	0	0	0	0	0	1	1	0	0	0	0	1	0	3	4	0	0	0	2	0	6	34	0	0	0	50	0	0	0	0	0	73	45	4	0	36	39	5531	43
[truncated: 586 more columns]
