# Supplementary material for: Significant effect of HIV/HAART on oral microbiota using multivariate analysis
Source: Sci Rep. 2019 Dec 27;9:19946. doi: 10.1038/s41598-019-55703-9 (PMC6934577; doi:10.1038/s41598-019-55703-9)
Supplement: Supplementary file 3 — Dataset 2 [file 41598_2019_55703_MOESM3_ESM.xlsx]

## Sheet: Sheet1
HIV	subject	sample	candida	antibiotics	antifungals	OPC	location	gender	age	AfrAmWhite	past_cleanings	floss_freq	brush_freq	mouth_wash_freq1	dry_mouth_2	regular_carbonated_drinks_vs_other	sugar_diet	smoking_current	sexual_encounter_oral_sex	alcohol_daily	drug_use	marijuana_status	teeth_missing	gingivitis	perio	caries_activity	caries_restoration	CD4	viral_load
Yes	14102	14102.3	No	Yes	No	No	MCG	Female	37.3096	White	Any	Less than weekly	Less than daily	Weekly or more	Weekly or more	Regular	High Sugar	No	Yes	No	Yes	Yes	0	0.3929	0.0536	0.25	0.0786	553	31
Yes	14104	14104.1	Yes	Yes	No	No	LSU	Male	56.7671	African-American	Any	Less than weekly	Daily or more	Weekly or more	Weekly or more	Regular	Normal	No	No	Yes	NA	NA	5	0.1957	0	0.26786	0.15	250	1290
Yes	14108	14108.1	No	No	Yes	No	LSU	Female	55.8356	African-American	Any	Weekly or more	Daily or more	Weekly or more	Less than Weekly	Regular	Normal	No	No	Yes	NA	NA	0	0.125	0.0893	0.01786	0.3143	909	19
Yes	14109	14109.1	No	No	No	No	LSU	Male	56.0301	African-American	Any	Less than weekly	Daily or more	Weekly or more	Weekly or more	Regular	High Sugar	No	Yes	Yes	NA	NA	20	0.0625	0	0.21429	0.0571	358	100
Yes	14112	14112.1	No	Yes	No	No	LSU	Male	61.8055	African-American	None	Less than weekly	Daily or more	Weekly or more	Less than Weekly	Diet	Normal	No	No	Yes	NA	NA	14	0.1429	1	0.10714	0	205	19
Yes	14113	14113.1	No	No	Yes	No	LSU	Male	58.0356	African-American	Any	Less than weekly	Daily or more	Weekly or more	Less than Weekly	Diet	Normal	Yes	No	No	NA	NA	22	0	0	0.07143	0	1039	329
Yes	14115	14115.1	Yes	No	No	No	LSU	Female	59.874	African-American	Any	Weekly or more	Daily or more	Less than weekly	Weekly or more	Diet	Normal	Yes	No	No	NA	NA	22	0	0	0.21429	0	1275	30
Yes	14117	14117.1	No	No	No	No	LSU	Female	45.663	African-American	Any	Weekly or more	Daily or more	Weekly or more	Less than Weekly	Diet	Normal	No	No	No	NA	NA	21	0.3571	0	0.10714	0.0643	662	328
Yes	14121	14121.3	Yes	No	No	No	LSU	Male	30.6685	African-American	Any	Weekly or more	Daily or more	Weekly or more	Weekly or more	Regular	Normal	Yes	No	No	No	No	0	0.125	0	0	0.15	540	19
Yes	14122	14122.3	Yes	No	No	No	LSU	Male	59.5589	African-American	None	Less than weekly	Less than daily	Weekly or more	Less than Weekly	Regular	Normal	Yes	No	Yes	Yes	NA	20	0.8125	0.5	0.17857	0	664	4195
Yes	14123	14123.1	Yes	Yes	Yes	No	LSU	Female	47.5452	African-American	None	Less than weekly	Daily or more	Less than weekly	Weekly or more	Diet	Normal	Yes	Yes	No	Yes	NA	17	0.0455	0	0.10714	0	125	5803
No	14124	14124.1	No	No	No	No	LSU	Female	26.1945	White	Any	Weekly or more	Daily or more	Less than weekly	Less than Weekly	Regular	Normal	No	Yes	No	No	No	0	0.25	0.0179	0.07143	0.0857	NA	NA
Yes	14126	14126.1	Yes	No	Yes	No	LSU	Female	51.4493	African-American	Any	Less than weekly	Daily or more	Weekly or more	Weekly or more	Regular	Normal	Yes	Yes	No	Yes	NA	18	0.05	0	0.125	0.0143	1052	548
Yes	14131	14131.1	No	Yes	No	No	LSU	Male	58.2356	African-American	Any	Weekly or more	Daily or more	Weekly or more	Less than Weekly	Regular	Normal	Yes	No	Yes	No	No	13	0.1667	0.3	0	0	173	19
Yes	14133	14133.1	Yes	Yes	No	No	LSU	Female	40.6384	African-American	None	Weekly or more	Daily or more	Weekly or more	Weekly or more	Regular	Normal	Yes	Yes	Yes	Yes	Yes	0	0.0714	0	0.30357	0.0929	436	776
Yes	14134	14134.1	No	No	Yes	No	LSU	Female	46.4438	White	Any	Less than weekly	Daily or more	Weekly or more	Weekly or more	Regular	Normal	Yes	No	No	No	No	19	0.1667	0	0.07143	0.0429	509	1127
Yes	14135	14135.1	No	No	Yes	No	LSU	Male	36.3151	African-American	Any	Weekly or more	Daily or more	Weekly or more	Less than Weekly	Diet	Normal	No	No	No	No	No	3	0.42	0.08	0.26786	0.1429	491	19
Yes	14137	14137.1	Yes	Yes	No	No	LSU	Female	46.5507	African-American	Any	Weekly or more	Daily or more	Weekly or more	Weekly or more	Regular	Normal	Yes	No	No	No	No	7	0.2381	0	0.19643	0.0357	434	266
Yes	14140	14140.3	No	Yes	No	No	LSU	Male	46.4795	African-American	Any	Weekly or more	Daily or more	Weekly or more	Less than Weekly	Regular	Normal	No	Yes	No	No	No	3	0.58	0.04	0.10714	0.0214	482	271
No	14142	14142.1	No	No	No	No	LSU	Male	58.4	White	None	Weekly or more	Daily or more	Weekly or more	Weekly or more	Diet	Normal	No	No	No	No	No	1	0.0741	0	0	0	NA	NA
Yes	14143	14143.1	Yes	Yes	No	No	LSU	Male	41.9973	African-American	Any	Less than weekly	Daily or more	Weekly or more	Less than Weekly	Regular	Normal	Yes	No	Yes	Yes	Yes	1	0.0185	0.0185	0.03571	0.1429	10	108585
Yes	14146	14146.1	Yes	No	No	No	LSU	Female	64.1726	African-American	None	Less than weekly	Daily or more	Weekly or more	Weekly or more	Regular	Normal	No	No	No	Yes	NA	23	0.1	0	0.07143	0	NA	NA
Yes	14147	14147.1	Yes	No	No	No	LSU	Female	53.9041	African-American	Any	Weekly or more	Daily or more	Weekly or more	Less than Weekly	Regular	Normal	Yes	No	No	No	No	22	0.1667	0	0	0.0071	443	834
No	14148	14148.1	No	No	No	No	LSU	Female	29.3425	African-American	None	Weekly or more	Daily or more	Weekly or more	Less than Weekly	Diet	Normal	No	Yes	No	No	No	2	0.2115	0.0577	0.26786	0.0071	NA	NA
Yes	14149	14149.1	Yes	No	No	No	LSU	Female	56.3342	African-American	Any	Weekly or more	Daily or more	Weekly or more	Less than Weekly	Regular	High Sugar	No	No	No	No	No	15	0	0	0	0.0357	461	19
Yes	14150	14150.1	No	No	No	No	LSU	Female	41.2521	African-American	Any	Weekly or more	Daily or more	Weekly or more	Weekly or more	Regular	Normal	Yes	No	Yes	No	No	8	0.3	0.05	0.125	0.0929	1050	328
No	14151	14151.1	Yes	No	No	No	LSU	Female	45.1288	White	None	Less than weekly	Daily or more	Less than weekly	Weekly or more	Regular	Normal	No	Yes	No	No	No	7	0.4048	0.0952	0.07143	0	NA	NA
Yes	14152	14152.1	Yes	No	No	No	LSU	Female	51.7671	African-American	None	NA	Daily or more	Weekly or more	Less than Weekly	Regular	Normal	No	No	Yes	No	No	15	0.0769	0.0769	0.14286	0.0214	NA	19
Yes	14153	14153.1	Yes	Yes	No	Yes	LSU	Female	41.3151	African-American	Any	Less than weekly	Daily or more	Weekly or more	Weekly or more	Regular	Normal	No	No	No	No	No	6	0.4545	0.0682	0.25	0.0786	51	95
No	14154	14154.1	Yes	No	No	No	LSU	Female	31.0384	African-American	Any	Weekly or more	Daily or more	Weekly or more	Less than Weekly	Diet	Normal	No	No	No	No	No	5	0.5435	0	0.17857	0.0929	NA	NA
Yes	14155	14155.1	No	No	No	No	LSU	Female	48.7041	African-American	Any	Less than weekly	Daily or more	Weekly or more	Less than Weekly	Regular	Normal	No	No	Yes	No	No	4	0.8125	0.2708	0.07143	0.0071	799	19
No	14156	14156.1	Yes	No	No	No	LSU	Female	25.7452	African-American	None	Less than weekly	Daily or more	Weekly or more	NA	Regular	Normal	Yes	No	No	Yes	Yes	0	0.4286	0	0.21429	0.0214	NA	NA
No	14158	14158.1	Yes	No	No	No	LSU	Female	21.4795	African-American	Any	Less than weekly	Daily or more	Weekly or more	Weekly or more	Regular	Normal	Yes	No	No	Yes	Yes	1	0.3889	0.0926	0.07143	0.1	NA	NA
No	14159	14159.1	Yes	No	No	No	LSU	Female	65.2192	African-American	None	Less than weekly	Daily or more	Less than weekly	Weekly or more	Diet	Normal	No	No	Yes	No	No	13	0.9	0.6	0.21429	0	NA	NA
No	14160	14160.1	Yes	No	No	No	LSU	Female	58.0548	African-American	Any	Less than weekly	Daily or more	Weekly or more	Less than Weekly	Regular	Normal	Yes	Yes	No	No	No	10	0.0833	0.0278	0	0.0571	NA	NA
No	14161	14161.1	Yes	No	No	No	MCG	Female	42.5452	African-American	None	Less than weekly	Daily or more	Less than weekly	Weekly or more	Regular	Normal	Yes	Yes	Yes	No	No	6	0.0455	0.0455	0.07143	0.0357	NA	NA
No	14163	14163.1	Yes	No	No	No	LSU	Male	63.0301	African-American	None	NA	Daily or more	Weekly or more	Less than Weekly	Regular	Normal	No	No	Yes	No	No	15	0.2692	0.0385	0.21429	0.0857	NA	NA
No	14165	14165.1	No	No	No	No	LSU	Male	44.0603	African-American	Any	Weekly or more	Daily or more	Weekly or more	Weekly or more	Diet	Normal	Yes	No	Yes	No	No	1	0.3889	0.4074	0.01786	0	NA	NA
Yes	14166	14166.1	Yes	No	Yes	No	LSU	Male	59.3699	African-American	Any	Less than weekly	Daily or more	Weekly or more	Weekly or more	Diet	Normal	No	No	No	No	No	7	0.5	0.0714	0.25	0.0143	442	48
No	14168	14168.1	No	No	No	No	LSU	Male	48.4274	African-American	None	Less than weekly	Daily or more	Less than weekly	Less than Weekly	Regular	Normal	Yes	No	Yes	Yes	NA	2	0.4808	0.2308	0.33929	0.0714	NA	NA
No	14169	14169.1	No	No	No	No	LSU	Male	36.0959	White	None	Less than weekly	Daily or more	Weekly or more	Less than Weekly	Regular	Normal	Yes	No	No	Yes	NA	0	0.7321	0.8393	0	0.0071	NA	NA
No	14171	14171.1	No	No	No	No	LSU	Male	24.8137	African-American	None	Less than weekly	Daily or more	Weekly or more	Weekly or more	Diet	Normal	No	Yes	No	Yes	NA	0	0.25	0	0	0.05	NA	NA
No	14172	14172.1	No	No	No	No	LSU	Female	20.9205	African-American	Any	Weekly or more	Daily or more	Less than weekly	NA	Diet	Normal	No	No	No	No	No	1	0.1852	0	0.17857	0.15	NA	NA
No	14173	14173.1	No	No	No	No	LSU	Male	23.263	African-American	None	Less than weekly	Daily or more	Less than weekly	Less than Weekly	Regular	Normal	No	Yes	No	Yes	NA	0	0.3036	0.0179	0.10714	0.0071	NA	NA
No	14175	14175.1	No	No	No	No	LSU	Female	31.8658	African-American	None	Weekly or more	Daily or more	Less than weekly	Less than Weekly	Regular	Normal	No	No	No	Yes	Yes	0	0	0	0	0.0071	NA	NA
No	14176	14176.1	Yes	No	No	No	LSU	Female	28.5973	African-American	None	Less than weekly	Daily or more	Weekly or more	Less than Weekly	Regular	Normal	No	No	No	No	No	0	0.6964	0	0.07143	0.0857	NA	NA
No	14177	14177.1	Yes	No	No	No	LSU	Female	49.8082	African-American	None	Weekly or more	Daily or more	Weekly or more	Weekly or more	Regular	Normal	No	No	No	No	No	15	0.2692	0	0.46429	0	NA	NA
Yes	14178	14178.1	No	No	No	No	LSU	Female	32.0384	African-American	None	Less than weekly	Daily or more	Weekly or more	Weekly or more	Regular	Normal	No	Yes	No	No	No	0	0.8929	0.1607	0	0	620	1182
Yes	14185	14185.1	No	Yes	No	No	LSU	Female	33.9918	African-American	Any	Weekly or more	Daily or more	Weekly or more	Weekly or more	Regular	Normal	Yes	No	No	No	No	0	0.7321	0	0.03571	0.0643	417	105
Yes	14186	14186.1	No	Yes	No	No	LSU	Male	61.8411	African-American	None	Less than weekly	Daily or more	Less than weekly	Weekly or more	Diet	Normal	Yes	No	Yes	No	No	6	0.4318	0	0	0	134	353
Yes	14188	14188.1	Yes	Yes	No	No	LSU	Male	49.5699	African-American	Any	Weekly or more	Daily or more	Weekly or more	Less than Weekly	Regular	Normal	Yes	Yes	No	No	No	9	0.2895	0.0526	0.14286	0.0143	12	40659
No	14189	14189.1	Yes	No	No	No	LSU	Female	25.6192	African-American	Any	Less than weekly	Daily or more	Less than weekly	Weekly or more	Regular	Normal	No	No	No	No	No	0	0.4107	0.0714	0.10714	0.0071	NA	NA
Yes	14504	14504.1	Yes	No	NA	Yes	MCG	Female	52.8603	African-American	None	NA	Daily or more	Less than weekly	Weekly or more	Diet	Normal	Yes	No	Yes	NA	NA	1	0.0556	0.0926	0.03571	0.2071	1073	19
Yes	14507	14507.1	Yes	No	Yes	Yes	MCG	Female	30.0329	White	Any	Weekly or more	Daily or more	Weekly or more	Weekly or more	Regular	Normal	Yes	No	No	Yes	No	2	0	0.0962	0.67857	0.5143	433	15094
Yes	14510	14510.1	Yes	No	No	Yes	MCG	Male	23.8219	African-American	None	NA	Daily or more	Less than weekly	Weekly or more	Diet	Normal	No	Yes	Yes	Yes	Yes	0	0.0714	0.0357	0.08929	0.2357	388	42759
Yes	14515	14515.1	Yes	Yes	No	Yes	MCG	Male	54.9315	African-American	None	Less than weekly	Daily or more	Less than weekly	Weekly or more	Diet	Normal	No	No	Yes	Yes	NA	9	0.1316	0.1316	0.28571	0.2714	344	19
Yes	14517	14517.1	Yes	No	No	Yes	MCG	Male	49.6767	African-American	None	Less than weekly	Less than daily	Weekly or more	Weekly or more	Diet	Normal	No	No	No	No	No	0	0.1071	0.0179	0.66071	0.3714	NA	19
Yes	14521	14521.1	Yes	Yes	Yes	Yes	MCG	Male	47.2356	African-American	Any	Weekly or more	Daily or more	Weekly or more	Less than Weekly	Diet	Normal	Yes	No	Yes	NA	NA	2	0.0385	0.2115	0	0.2786	1	1089497
Yes	14523	14523.1	Yes	Yes	Yes	Yes	MCG	Male	44.7973	African-American	Any	Less than weekly	Daily or more	Less than weekly	Less than Weekly	Regular	High Sugar	Yes	No	No	No	No	11	0	0	0.01786	0.1214	277	5364
Yes	14516	14516.1	No	No	No	No	LSU	Male	25.4685	African-American	None	Weekly or more	Daily or more	Weekly or more	Less than Weekly	Regular	Normal	No	No	No	No	No	1	0.1481	0.1296	0.16071	0.0643	497	19
Yes	14192	14192.1	Yes	No	No	No	LSU	Female	48.5397	African-American	NA	Weekly or more	Daily or more	Weekly or more	Less than Weekly	Diet	High Sugar	No	No	No	No	No	12	0.6563	0.5625	0.26786	0.0357	918	19
No	14193	14193.1	Yes	No	No	No	LSU	Male	21.1123	African-American	Any	Weekly or more	Daily or more	Weekly or more	Less than Weekly	Regular	Normal	No	Yes	No	Yes	No	1	0.2963	0.0185	0.03571	0.0214	NA	NA
Yes	14194	14194.1	Yes	Yes	No	No	LSU	Male	47.5479	African-American	Any	Less than weekly	Daily or more	Weekly or more	Less than Weekly	Diet	Normal	No	No	No	No	No	4	0.5	0.2917	0.07143	0.0071	160	40
No	14196	14196.1	Yes	No	No	No	LSU	Male	43.9507	African-American	None	Weekly or more	Daily or more	Weekly or more	Less than Weekly	Regular	Normal	Yes	Yes	No	Yes	Yes	7	0.1905	0.0952	0.10714	0.0786	NA	NA
No	14197	14197.1	Yes	No	No	No	LSU	Male	34.137	White	None	Less than weekly	Daily or more	Less than weekly	Weekly or more	Regular	Normal	Yes	Yes	No	Yes	No	0	0.1786	0.0357	0	0.0357	NA	NA
No	14198	14198.1	Yes	No	No	No	LSU	Male	41.4356	White	None	Weekly or more	Daily or more	Less than weekly	Weekly or more	Regular	Normal	Yes	No	No	No	No	0	0.1071	0.0179	0.07143	0.0214	NA	NA
No	14199	14199.1	No	No	No	No	LSU	Male	40.5096	White	None	Less than weekly	Daily or more	Less than weekly	Less than Weekly	Regular	Normal	Yes	No	No	Yes	No	0	0.7143	0.8214	0	0.0071	NA	NA
Yes	14201	14201.1	Yes	Yes	Yes	No	LSU	Male	52.0027	African-American	None	Weekly or more	Daily or more	Weekly or more	Weekly or more	Regular	Normal	Yes	No	No	Yes	NA	12	0.5	0.0625	0.57143	0	337	44476
No	14202	14202.1	Yes	No	No	No	LSU	Male	34.863	White	None	Less than weekly	Daily or more	Less than weekly	Less than Weekly	Diet	Normal	Yes	Yes	No	Yes	NA	0	0.6786	0.5893	0.07143	0.0643	NA	NA
No	14203	14203.1	No	No	No	No	LSU	Male	25.5397	White	None	Less than weekly	Daily or more	Weekly or more	Less than Weekly	Regular	Normal	Yes	No	No	Yes	No	0	0.6964	0.2679	0.03571	0	NA	NA
No	14204	14204.1	Yes	No	No	No	LSU	Male	51.9014	White	Any	Weekly or more	Less than daily	Less than weekly	Weekly or more	Regular	Normal	Yes	Yes	No	Yes	NA	3	0.5	0.16	0.21429	0.1714	NA	NA
No	14205	14205.1	Yes	No	No	No	LSU	Male	26.4493	African-American	None	Less than weekly	Daily or more	Weekly or more	Less than Weekly	Regular	Normal	Yes	Yes	No	Yes	Yes	7	0.0952	0.0238	0.10714	0.1214	NA	NA
Yes	14207	14207.1	Yes	No	No	No	LSU	Male	53.1918	African-American	Any	Weekly or more	Daily or more	Weekly or more	Weekly or more	Regular	Normal	Yes	No	No	Yes	No	8	0.025	0	0.03571	0.0429	323	115
No	14208	14208.1	Yes	No	No	No	LSU	Male	50.2493	White	Any	Weekly or more	Daily or more	Less than weekly	Weekly or more	Regular	Normal	No	No	No	Yes	No	0	0.1071	0	0.46429	0.1071	NA	NA
No	14212	14212.1	Yes	No	No	No	LSU	Male	62.7096	African-American	NA	Weekly or more	Daily or more	Weekly or more	Weekly or more	Regular	Normal	Yes	No	Yes	No	No	10	0.0833	0.0556	0.14286	0.05	NA	NA
No	14213	14213.1	Yes	No	No	No	LSU	Male	24.2	African-American	Any	Less than weekly	Daily or more	Weekly or more	Weekly or more	Regular	Normal	No	Yes	No	No	No	7	0.4286	0.0238	0.21429	0.2429	NA	NA
No	14214	14214.1	Yes	No	No	No	LSU	Male	57.7096	African-American	Any	Weekly or more	Daily or more	Weekly or more	Less than Weekly	Regular	Normal	Yes	No	No	Yes	NA	4	0.25	0.0417	0.07143	0	NA	NA
No	14215	14215.1	Yes	No	No	No	LSU	Male	36.1534	African-American	None	Less than weekly	Daily or more	Less than weekly	Less than Weekly	Regular	Normal	Yes	Yes	No	Yes	No	3	0.1	0.04	0.07143	0.0357	NA	NA
Yes	14216	14216.1	Yes	No	No	No	LSU	Male	50.5507	African-American	None	Weekly or more	Daily or more	Less than weekly	Weekly or more	Regular	Normal	No	No	No	No	No	11	0.2941	0.0294	0.03571	0.0214	NA	NA
No	14217	14217.1	Yes	No	No	No	LSU	Male	47.1479	African-American	Any	Weekly or more	Daily or more	Weekly or more	Less than Weekly	Regular	Normal	No	No	No	No	No	10	0.2222	0.0278	0	0.0429	NA	NA
No	14218	14218.1	Yes	No	No	No	LSU	Male	56.5616	African-American	Any	Less than weekly	Daily or more	Weekly or more	Weekly or more	Regular	Normal	Yes	No	Yes	No	No	14	0.75	0.3571	0.23214	0	NA	NA
No	14219	14219.1	Yes	No	No	No	LSU	Female	55.9699	African-American	Any	Less than weekly	Daily or more	Weekly or more	Weekly or more	Regular	Normal	No	No	No	No	No	19	0	0	0	0	NA	NA
No	14220	14220.1	Yes	No	No	No	LSU	Male	29.3863	White	Any	Less than weekly	Daily or more	Less than weekly	Less than Weekly	Regular	Normal	No	No	No	No	No	0	0.125	0	0.10714	0	NA	NA
Yes	14221	14221.1	Yes	No	No	No	LSU	Female	36.2712	African-American	NA	Less than weekly	Daily or more	Less than weekly	Weekly or more	Diet	Normal	No	No	Yes	No	No	10	0.3056	0.25	0.07143	0.0357	NA	NA
No	14222	14222.1	Yes	No	No	No	LSU	Male	30.3507	African-American	None	Less than weekly	Daily or more	Less than weekly	Less than Weekly	Regular	Normal	Yes	Yes	No	Yes	NA	0	0.3571	0	0.21429	0.0714	NA	NA
No	14223	14223.1	No	No	No	No	LSU	Male	29.3863	African-American	Any	Weekly or more	Daily or more	Weekly or more	Less than Weekly	Regular	Normal	Yes	Yes	Yes	No	No	1	0.2407	0	0.03571	0.0214	NA	NA
No	14225	14225.1	No	No	No	No	LSU	Male	61.9151	African-American	None	Less than weekly	Daily or more	Weekly or more	Weekly or more	Diet	Normal	No	Yes	No	No	No	13	0.1333	0.0667	0.14286	0.1	NA	NA
No	14224	14224.1	No	No	No	No	LSU	Male	40.2603	African-American	Any	Weekly or more	Daily or more	Weekly or more	Less than Weekly	Diet	Normal	Yes	No	Yes	No	No	0	0.3571	0.1607	0	0	NA	NA
Yes	14531	14531.1	No	No	No	No	MCG	Male	46.3205	African-American	Any	Weekly or more	Daily or more	Weekly or more	Less than Weekly	Regular	Normal	Yes	No	Yes	No	No	11	0.0294	0.0294	0.03571	0.0071	211	19
Yes	14533	14533.1	Yes	Yes	Yes	No	MCG	Female	45.1671	NA	None	Less than weekly	Daily or more	Less than weekly	Weekly or more	Regular	Normal	No	No	No	No	No	2	0.0769	0	0.21429	0.0714	144	5790
Yes	14534	14534.1	No	No	No	No	MCG	Female	40.9288	African-American	Any	Less than weekly	Daily or more	Weekly or more	Weekly or more	Diet	Normal	Yes	No	No	No	No	3	0	0.04	0.01786	0.0071	484	19
No	14227	14227.1	No	No	No	No	LSU	Male	57.2384	African-American	Any	Weekly or more	Daily or more	Weekly or more	Weekly or more	Regular	Normal	No	No	No	No	No	22	0.4167	0	0	0	NA	NA
No	14228	14228.1	Yes	No	No	No	LSU	Male	48.389	White	None	Weekly or more	Daily or more	Weekly or more	Less than Weekly	Regular	Normal	Yes	No	No	Yes	No	19	0.1111	0.1111	0.28571	0.0143	NA	NA
No	14229	14229.1	Yes	No	No	No	LSU	Male	32.8411	African-American	None	Less than weekly	Daily or more	Less than weekly	Less than Weekly	Regular	Normal	Yes	No	Yes	Yes	No	0	0.1964	0.0714	0	0.1143	NA	NA
No	14230	14230.1	Yes	No	No	No	LSU	Male	52.4	African-American	NA	Weekly or more	Daily or more	Weekly or more	Less than Weekly	Regular	Normal	Yes	No	No	No	No	25	0.3333	1	0	0	NA	NA
No	14231	14231.1	Yes	No	No	No	LSU	Male	44.1836	White	None	Less than weekly	Daily or more	Less than weekly	Less than Weekly	Regular	Normal	Yes	Yes	No	Yes	No	9	0.0526	0	0.35714	0	NA	NA
No	14232	14232.1	No	No	No	No	LSU	Male	32.8493	African-American	Any	Less than weekly	Daily or more	Weekly or more	Less than Weekly	Regular	Normal	Yes	No	No	Yes	No	0	0.6429	0.8215	0.03571	0	NA	NA
Yes	14233	14233.1	Yes	Yes	No	No	LSU	Male	59.211	NA	Any	Less than weekly	Daily or more	Weekly or more	Weekly or more	Diet	Normal	Yes	No	Yes	Yes	Yes	4	0	0	0.53571	0.0571	211	233
No	14234	14234.1	Yes	No	No	No	LSU	Male	54.1014	African-American	None	Weekly or more	Daily or more	Weekly or more	Weekly or more	Regular	High Sugar	Yes	Yes	Yes	No	No	6	0.0909	0.0227	0	0.0214	NA	NA
No	14235	14235.1	Yes	No	No	No	LSU	Female	45.5288	White	None	Weekly or more	Daily or more	Weekly or more	Less than Weekly	Diet	Normal	No	No	No	Yes	NA	0	0.3214	0.1786	0	0	NA	NA
Yes	14536	14536.1	Yes	No	No	No	MCG	Male	64.5315	White	Any	Weekly or more	Daily or more	Weekly or more	Weekly or more	Regular	Normal	No	Yes	No	No	No	0	0.0714	0	0	0	595	62
Yes	14540	14540.1	Yes	Yes	Yes	Yes	MCG	Male	42.9644	NA	None	Less than weekly	Daily or more	Weekly or more	Weekly or more	Diet	Normal	Yes	No	No	Yes	No	26	1	1	0	0	120	1599
No	14237	14237.1	No	No	No	No	LSU	Male	51.6027	African-American	Any	Weekly or more	Daily or more	Weekly or more	Weekly or more	Regular	Normal	Yes	No	No	No	No	2	0.0577	0.1731	0.03571	0.0357	NA	NA
No	14238	14238.1	No	No	Yes	No	LSU	Male	56.0849	African-American	Any	Weekly or more	Daily or more	Weekly or more	Weekly or more	Diet	Normal	Yes	No	Yes	Yes	No	14	0.1071	0	0.07143	0.0429	NA	NA
No	14239	14239.1	Yes	Yes	No	No	LSU	Male	51.6466	White	Any	Weekly or more	Daily or more	Less than weekly	Weekly or more	Regular	High Sugar	No	No	No	Yes	No	7	0.5	0.1429	0.35714	0.1571	NA	NA
No	14544	14544.1	No	No	No	No	MCG	Female	51.011	White	Any	Weekly or more	Daily or more	Weekly or more	Weekly or more	Diet	Normal	Yes	No	No	No	No	0	0.0536	0.0357	0.03571	0.0143	NA	NA
No	14240	14240.1	No	No	No	No	LSU	Male	37.8027	African-American	None	Weekly or more	Daily or more	Less than weekly	Less than Weekly	Regular	Normal	Yes	No	No	Yes	No	0	0.8393	0.5714	0.03571	0.1071	NA	NA
No	14245	14245.1	Yes	No	No	No	LSU	Female	28.4658	White	Any	Less than weekly	Daily or more	Less than weekly	Weekly or more	Regular	High Sugar	Yes	Yes	Yes	No	No	5	0.0435	0	0.08929	0.0143	NA	NA
No	14243	14243.1	Yes	Yes	No	No	LSU	Male	29.2411	White	Any	NA	Daily or more	Weekly or more	Less than Weekly	Regular	Normal	No	No	No	Yes	No	7	0.2143	0	0.26786	0.0143	NA	NA
No	14242	14242.1	Yes	Yes	Yes	No	LSU	Male	62.2274	African-American	None	Less than weekly	Daily or more	Weekly or more	Less than Weekly	Regular	Normal	Yes	Yes	Yes	Yes	Yes	7	0.2381	0.1905	0.03571	0.0071	NA	NA
Yes	14241	14241.1	No	No	Yes	No	LSU	Male	60.9452	African-American	None	Less than weekly	Daily or more	Less than weekly	Less than Weekly	Regular	Normal	Yes	No	Yes	Yes	No	15	0.6538	0.5	0.14286	0	626	126
No	14252	14252.1	No	No	No	No	LSU	Male	44.6685	African-American	None	Less than weekly	Daily or more	Less than weekly	Less than Weekly	Diet	High Sugar	No	No	No	Yes	NA	3	0.38	0.26	0	0.0143	NA	NA
No	14253	14253.1	No	No	No	No	LSU	Female	58.1507	African-American	NA	Less than weekly	Less than daily	Weekly or more	Weekly or more	Regular	Normal	No	Yes	Yes	Yes	NA	5	0.1522	0.0652	0.14286	0.0214	NA	NA
No	14254	14254.1	No	No	No	No	LSU	Male	34.4	NA	Any	Less than weekly	Daily or more	Less than weekly	Less than Weekly	Regular	Normal	Yes	No	No	Yes	No	0	0.3036	0	0	0	NA	NA
No	14255	14255.1	Yes	No	No	No	LSU	Male	56.7123	White	None	Weekly or more	Daily or more	Less than weekly	Less than Weekly	Regular	High Sugar	No	Yes	No	Yes	No	0	0.2143	0.0714	0	0.6214	NA	NA
No	14256	14256.1	Yes	No	No	No	LSU	Female	24.6082	White	None	Less than weekly	Daily or more	Less than weekly	Less than Weekly	Regular	Normal	Yes	No	No	Yes	No	0	0.1607	0	0.10714	0	NA	NA
No	14257	14257.1	Yes	No	No	No	LSU	Male	38.8932	African-American	None	Less than weekly	Daily or more	Less than weekly	NA	Regular	Normal	Yes	Yes	Yes	Yes	NA	2	0.6731	0.4808	0	0.0429	NA	NA
No	14249	14249.1	No	No	No	No	LSU	Male	52.1753	White	None	Weekly or more	Daily or more	Weekly or more	Weekly or more	Diet	Normal	No	No	No	No	No	1	0.537	0.2407	0	0.0786	NA	NA
Yes	14258	14258.1	No	No	No	No	LSU	Male	65.9918	African-American	Any	Less than weekly	Daily or more	Weekly or more	Less than Weekly	Regular	Normal	No	No	Yes	No	No	11	0.5	0.2353	0.03571	0.2571	NA	NA
No	14247	14247.1	No	No	No	No	LSU	Male	34.6575	NA	None	Weekly or more	Daily or more	Less than weekly	Less than Weekly	Diet	Normal	Yes	No	No	Yes	NA	0	0.0179	0	0	0.0929	NA	NA
No	14251	14251.1	Yes	No	No	No	LSU	Male	51.9233	White	None	Weekly or more	Daily or more	Less than weekly	Less than Weekly	Diet	Normal	Yes	No	No	Yes	NA	4	0.4792	0.1666	0	0.2071	NA	NA
No	14250	14250.1	No	No	No	No	LSU	Male	57.6521	White	Any	Weekly or more	Daily or more	Less than weekly	Less than Weekly	Regular	Normal	Yes	No	Yes	No	No	5	0.3913	0.1957	0	0.1786	NA	NA
Yes	14248	14248.1	Yes	No	No	No	LSU	Female	53.2	African-American	Any	Weekly or more	Daily or more	Weekly or more	Weekly or more	Diet	Normal	No	No	No	No	No	19	0	0	0.07143	0.0143	234	56
Yes	14265	14265.1	Yes	No	No	No	LSU	Male	51.6986	African-American	Any	Less than weekly	Daily or more	Less than weekly	Less than Weekly	Regular	Normal	Yes	No	Yes	Yes	NA	13	0	0.1333	0.17857	0.0286	556	121
Yes	14552	14552.1	No	No	No	No	MCG	Male	44.8685	African-American	Any	Weekly or more	Daily or more	Less than weekly	Less than Weekly	Diet	Normal	No	No	Yes	No	No	0	0	0	0	0	272	19
Yes	14553	14553.1	Yes	No	No	Yes	MCG	Male	50	African-American	Any	Less than weekly	Daily or more	Weekly or more	Less than Weekly	Regular	Normal	No	No	No	Yes	No	23	0.2	1	0.14286	0.05	340	19
No	14554	14554.1	Yes	No	No	No	MCG	Female	33.9753	White	Any	Weekly or more	Daily or more	Less than weekly	Less than Weekly	Diet	Normal	No	Yes	No	Yes	No	0	0.4464	0	0	0.2	NA	NA
Yes	14555	14555.1	No	No	No	No	MCG	Male	60.8658	White	Any	Weekly or more	Daily or more	Weekly or more	Less than Weekly	Diet	Normal	No	Yes	No	Yes	No	1	0	0	0.03571	0.0071	681	19
Yes	14556	14556.1	Yes	No	No	No	MCG	Male	27.8137	African-American	None	Weekly or more	Daily or more	Less than weekly	Less than Weekly	Regular	High Sugar	Yes	No	Yes	Yes	Yes	0	0	0	0.05357	0.0286	183	19
Yes	14558	14558.1	No	No	No	No	MCG	Male	53.9534	African-American	NA	Less than weekly	Daily or more	Weekly or more	Less than Weekly	Diet	Normal	No	No	No	No	No	18	0.05	0.05	0.32143	0.2643	254	71
Yes	14267	14267.1	No	No	No	No	LSU	Male	56.8548	African-American	Any	Weekly or more	Daily or more	Less than weekly	Weekly or more	Regular	Normal	Yes	Yes	Yes	No	No	14	0.1786	0	0	0.0786	269	508
Yes	14268	14268.1	Yes	No	No	No	LSU	Female	55.2384	White	None	Weekly or more	Daily or more	Less than weekly	Less than Weekly	Diet	Normal	No	No	No	Yes	NA	0	0.3571	0.125	0.03571	0.05	311	125
Yes	14269	14269.1	No	Yes	No	No	LSU	Male	62.4356	African-American	None	Less than weekly	Daily or more	Less than weekly	Less than Weekly	Diet	Normal	No	No	Yes	Yes	No	5	0.2174	0.0652	0.17857	0.0357	164	19
Yes	14270	14270.1	Yes	No	No	No	LSU	Male	58.7205	African-American	Any	Weekly or more	Daily or more	Less than weekly	Less than Weekly	Regular	Normal	No	No	Yes	Yes	Yes	6	0.0455	0.0227	0	0.0643	971	19
Yes	14271	14271.1	No	No	No	No	LSU	Male	56.3699	African-American	None	Less than weekly	Daily or more	Weekly or more	Less than Weekly	Regular	Normal	No	No	No	No	No	13	0.2333	0	0.01786	0	602	19
Yes	14274	14274.1	Yes	No	No	No	LSU	Male	46.0137	African-American	Any	Weekly or more	Daily or more	Weekly or more	Weekly or more	Regular	Normal	Yes	Yes	Yes	Yes	No	6	0.0227	0.0682	0	0.0214	272	2422
No	14259	14259.1	Yes	No	No	No	LSU	Male	46.0932	African-American	None	Less than weekly	Daily or more	Less than weekly	Less than Weekly	Regular	Normal	Yes	Yes	No	Yes	No	18	0.35	0.65	0.03571	0.0071	NA	NA
No	14260	14260.1	Yes	No	No	No	LSU	Male	46.6411	African-American	Any	Weekly or more	Daily or more	Less than weekly	Less than Weekly	Regular	Normal	Yes	No	No	No	No	6	0.2727	0.25	0.07143	0.0214	NA	NA
Yes	14261	14261.1	No	No	No	No	LSU	Male	48.3123	White	None	Less than weekly	Daily or more	Less than weekly	Weekly or more	Regular	Normal	Yes	No	No	No	No	0	0.125	0	0.03571	0.05	531	19
Yes	14559	14559.1	Yes	No	No	No	MCG	Male	45.3808	African-American	Any	Less than weekly	Daily or more	Less than weekly	Weekly or more	Diet	Normal	No	No	Yes	No	No	21	0.1429	0	0	0.05	788	40
Yes	14560	14560.1	No	No	No	No	MCG	Male	59	White	Any	Weekly or more	Daily or more	Less than weekly	Less than Weekly	Diet	Normal	Yes	No	Yes	No	No	3	0	0	0.01786	0.0071	564	19
Yes	14275	14275.1	Yes	Yes	Yes	No	LSU	Female	64.5918	African-American	None	Less than weekly	Daily or more	Weekly or more	Less than Weekly	Regular	Normal	Yes	No	No	No	No	24	0	0	0	0	52	9351
Yes	14277	14277.1	No	No	No	No	LSU	Male	47.4247	African-American	None	Weekly or more	Daily or more	Weekly or more	Weekly or more	Regular	Normal	Yes	Yes	Yes	Yes	No	21	0.2143	0	0.07143	0.0286	519	102
Yes	14262	14262.1	No	No	No	No	LSU	Male	36.0384	African-American	Any	Weekly or more	Daily or more	Weekly or more	Less than Weekly	Regular	Normal	No	Yes	Yes	No	No	2	0.0769	0	0	0.0357	575	19
No	14263	14263.1	Yes	No	No	No	LSU	Female	35.5918	African-American	Any	Less than weekly	Daily or more	Weekly or more	Weekly or more	Regular	Normal	Yes	No	No	No	No	8	0.125	0	0.14286	0.0071	NA	NA
No	14264	14264.1	Yes	No	No	No	LSU	Male	47.1507	African-American	None	Weekly or more	Daily or more	Weekly or more	Weekly or more	Regular	Normal	Yes	No	Yes	No	No	15	0.3846	0.1154	0.26786	0	NA	NA
Yes	14278	14278.1	Yes	No	No	No	LSU	Male	48.8658	African-American	Any	Weekly or more	Daily or more	Weekly or more	Weekly or more	Regular	Normal	No	No	Yes	No	No	7	0.5714	0.0238	0.03571	0.1429	379	19
Yes	14279	14279.1	No	No	No	No	LSU	Male	61.0164	White	Any	Weekly or more	Daily or more	Weekly or more	Less than Weekly	Diet	Normal	Yes	Yes	No	Yes	No	4	0.125	0.0208	0	0.1429	220	44
Yes	14280	14280.1	Yes	No	No	No	LSU	Male	56.9753	White	Any	Weekly or more	Daily or more	Weekly or more	Weekly or more	Regular	Normal	Yes	No	No	No	No	10	0.0278	0.0556	0.07143	0.3214	483	19
Yes	14561	14561.1	Yes	Yes	Yes	Yes	MCG	Male	45.3123	African-American	None	Less than weekly	Less than daily	Weekly or more	Less than Weekly	Regular	Normal	No	No	No	No	No	3	0.12	0	0.03571	0.0071	24	68180
Yes	14281	14281.1	Yes	No	No	No	LSU	Male	47.5479	African-American	None	Less than weekly	Daily or more	Less than weekly	Weekly or more	Regular	Normal	No	No	No	Yes	Yes	5	0.0652	0.0217	0.08929	0	476	310
Yes	14283	14283.1	Yes	No	No	No	LSU	Male	57.1151	African-American	None	Less than weekly	Daily or more	Less than weekly	Less than Weekly	Regular	Normal	No	No	No	No	No	15	0.3846	0.3077	0.05357	0.0286	542	19
Yes	14191	14191.3	No	No	No	No	LSU	Female	61.7068	African-American	None	Less than weekly	Daily or more	Less than weekly	Weekly or more	Regular	Normal	No	No	No	No	No	5	0.1087	0.0217	0.03571	0.0857	691	19
Yes	14288	14288.1	Yes	No	Yes	No	LSU	Male	54.3096	White	Any	Weekly or more	Daily or more	Less than weekly	Weekly or more	Regular	Normal	Yes	No	Yes	Yes	No	20	0	0	0.17857	0.0071	259	19
Yes	14289	14289.1	Yes	No	No	No	LSU	Male	55.4822	White	Any	Weekly or more	Daily or more	Weekly or more	Less than Weekly	Regular	Normal	No	No	No	No	No	10	0.1389	0.2777	0	0.05	456	54
Yes	14290	14290.1	Yes	Yes	No	No	LSU	Male	31.5644	African-American	Any	Less than weekly	Daily or more	Weekly or more	Less than Weekly	Regular	Normal	Yes	No	No	No	No	4	0.2917	0	0.39286	0.0357	317	19
Yes	14291	14291.1	No	No	No	No	LSU	Male	56.4795	African-American	Any	Less than weekly	Daily or more	Weekly or more	Less than Weekly	Diet	Normal	No	No	No	Yes	NA	18	0	0	0.03571	0.0429	604	19
Yes	14566	14566.1	No	Yes	Yes	Yes	MCG	Male	40.1233	NA	Any	Less than weekly	Daily or more	Weekly or more	Weekly or more	Diet	Normal	Yes	NA	Yes	No	No	14	0	0	0.35714	0.1214	302	6620
Yes	14294	14294.1	Yes	No	No	No	LSU	Male	49.9562	African-American	NA	Less than weekly	Daily or more	Weekly or more	Less than Weekly	Regular	Normal	Yes	No	No	No	No	9	0.2895	0.5	0.10714	0.1429	609	19
Yes	14295	14295.1	No	No	No	No	LSU	Male	53.063	African-American	None	Weekly or more	Daily or more	Weekly or more	Less than Weekly	Diet	High Sugar	No	No	No	No	No	2	0.7115	0.5577	0	0.0286	686	19
Yes	14296	14296.1	Yes	No	Yes	No	LSU	Female	46.8959	NA	Any	Weekly or more	Daily or more	Weekly or more	Weekly or more	Regular	Normal	Yes	No	No	Yes	No	20	0	0	0	0	358	120
Yes	14297	14297.1	Yes	No	No	No	LSU	Female	24.926	White	None	Weekly or more	Daily or more	Weekly or more	Weekly or more	Regular	Normal	Yes	No	No	Yes	Yes	18	0.05	0.25	0.16071	0.1071	1271	19
Yes	14125	14125.3	No	No	No	No	LSU	Male	53.6219	African-American	Any	Weekly or more	Daily or more	Weekly or more	Weekly or more	Diet	Normal	No	No	Yes	No	No	10	0.2222	0.0833	0.03571	0.0429	348	348
Yes	14298	14298.1	Yes	No	No	No	LSU	Male	53.6685	White	Any	Weekly or more	Daily or more	Weekly or more	Weekly or more	Regular	Normal	Yes	No	No	No	No	2	0	0	0	0.3857	1204	19
Yes	14299	14299.1	Yes	No	No	No	LSU	Female	37.6932	African-American	None	Weekly or more	Daily or more	Weekly or more	Weekly or more	Regular	Normal	Yes	Yes	No	No	No	18	0	0	0.03571	0.0786	674	19
Yes	14300	14300.1	Yes	No	No	No	LSU	Male	50.0849	African-American	None	Less than weekly	Daily or more	Weekly or more	Less than Weekly	Regular	Normal	No	No	Yes	No	No	1	0.1667	0.1296	0.125	0.0857	143	19
Yes	14568	14568.1	Yes	Yes	Yes	Yes	MCG	Female	26.7863	White	None	Weekly or more	Daily or more	Less than weekly	Weekly or more	Regular	Normal	Yes	No	No	No	No	0	0	0	0.125	0.05	39	1741145
No	14338	14338.1	Yes	No	No	No	LSU	Female	43.9945	African-American	None	Weekly or more	Daily or more	Weekly or more	Less than Weekly	Diet	Normal	No	No	No	No	No	0	0.0536	0.0179	0.03571	0.0214	NA	NA
No	14327	14327.1	Yes	No	No	No	LSU	Female	25.0055	White	None	Less than weekly	Daily or more	Weekly or more	Weekly or more	Regular	Normal	Yes	No	No	No	No	2	0.4231	0.2308	0.39286	0.1	NA	NA
No	14329	14329.1	No	No	No	No	LSU	Male	36.1233	African-American	None	Less than weekly	Daily or more	Weekly or more	Weekly or more	Diet	Normal	Yes	No	No	No	No	2	0.1731	0.0577	0.05357	0.0286	NA	NA
No	14332	14332.1	Yes	No	No	No	LSU	Male	57.3342	White	None	Less than weekly	Daily or more	Weekly or more	Weekly or more	Regular	Normal	Yes	No	No	No	No	12	0.0313	0.0313	0.30357	0	NA	NA
No	14334	14334.1	No	No	No	No	LSU	Male	47.2712	African-American	None	Weekly or more	Daily or more	Weekly or more	Less than Weekly	Regular	Normal	No	Yes	Yes	No	No	0	0.4821	0.375	0.03571	0.1429	NA	NA
No	14331	14331.1	Yes	No	No	No	LSU	Male	48.0959	African-American	None	Less than weekly	Daily or more	Less than weekly	Less than Weekly	Diet	High Sugar	Yes	No	Yes	No	No	13	0.5	0.5667	0.19643	0.0571	NA	NA
No	14343	14343.1	Yes	Yes	No	No	LSU	Male	22.3863	White	None	Less than weekly	Daily or more	Less than weekly	Less than Weekly	Regular	Normal	Yes	Yes	No	Yes	No	0	0.4464	0	0.21429	0.1	NA	NA
Yes	14157	14157.3	Yes	Yes	No	No	LSU	Female	41.5205	African-American	Any	Less than weekly	Less than daily	Weekly or more	Weekly or more	Regular	High Sugar	Yes	No	No	No	No	5	0.1087	0.0652	0.16071	0.0429	435	20039
Yes	14302	14302.1	Yes	No	No	No	LSU	Male	52.3973	NA	Any	Weekly or more	Daily or more	Less than weekly	Weekly or more	Regular	Normal	No	No	No	No	No	10	0.1111	0.0278	0	0.1214	369	19
Yes	14303	14303.1	Yes	No	No	No	LSU	Male	56.9233	African-American	None	Less than weekly	Less than daily	Weekly or more	Weekly or more	Diet	Normal	Yes	No	Yes	Yes	No	26	0	0	0.07143	0.0071	237	21
No	14345	14345.1	No	No	No	No	LSU	Male	33.2274	African-American	Any	Weekly or more	Daily or more	Weekly or more	Weekly or more	Regular	High Sugar	No	Yes	Yes	No	No	0	0.3929	0.1786	0	0.0286	NA	NA
No	14347	14347.1	Yes	Yes	Yes	No	LSU	Female	33.6384	African-American	Any	Weekly or more	Daily or more	Weekly or more	Less than Weekly	Regular	Normal	No	No	No	No	No	1	0.3148	0.0556	0	0.0429	NA	NA
Yes	14304	14304.1	No	Yes	Yes	No	LSU	Male	41.7452	African-American	Any	Less than weekly	Daily or more	Weekly or more	Weekly or more	Regular	Normal	Yes	No	Yes	No	No	8	0.1	0.025	0	0.05	134	19
No	14576	14576.1	Yes	No	No	No	MCG	Female	23.8822	African-American	Any	Less than weekly	Daily or more	Weekly or more	Weekly or more	Regular	Normal	No	Yes	Yes	No	No	0	0	0	0	0	NA	NA
No	14580	14580.1	No	No	No	No	MCG	Female	21.0932	African-American	Any	Weekly or more	Daily or more	Less than weekly	Less than Weekly	Regular	High Sugar	No	No	No	No	No	0	0.0179	0	0.05357	0.0214	NA	NA
No	14586	14586.1	No	No	No	No	MCG	Male	21.8795	NA	None	NA	Daily or more	Less than weekly	Less than Weekly	Regular	Normal	No	No	NA	No	No	0	0.1071	0	0	0	NA	NA
No	14581	14581.1	No	No	No	No	MCG	Female	21.6603	African-American	None	Less than weekly	Daily or more	Less than weekly	Weekly or more	Regular	High Sugar	No	No	No	No	No	0	0.0357	0.0357	0.125	0.05	NA	NA
No	14582	14582.1	Yes	No	No	No	MCG	Male	44.011	African-American	None	NA	Daily or more	Weekly or more	Less than Weekly	Regular	Normal	Yes	Yes	No	Yes	No	10	0.1111	0	0.21429	0.1	NA	NA
Yes	14307	14307.1	No	No	No	No	LSU	Male	55.4466	White	Any	Less than weekly	Daily or more	Less than weekly	Less than Weekly	Regular	Normal	No	No	No	Yes	No	8	0.15	0.025	0.07143	0.3214	274	19
Yes	14311	14311.1	Yes	Yes	No	No	LSU	Male	63.3753	African-American	None	Less than weekly	Daily or more	Weekly or more	Weekly or more	Regular	Normal	No	Yes	No	Yes	No	12	0.4375	0.5938	0.32143	0.0286	878	19
Yes	14313	14313.1	Yes	Yes	No	No	LSU	Female	51.1781	White	Any	Weekly or more	Daily or more	Less than weekly	Less than Weekly	Regular	Normal	No	No	No	No	No	6	0.0227	0	0.03571	0.3429	168	19
Yes	14314	14314.1	Yes	Yes	No	No	LSU	Male	49.4027	African-American	Any	Weekly or more	Daily or more	Less than weekly	Less than Weekly	Regular	Normal	No	No	Yes	Yes	NA	14	0.1786	0.1071	0.17857	0	354	19
Yes	14316	14316.1	Yes	No	No	No	LSU	Female	42.8219	African-American	Any	Weekly or more	Daily or more	Weekly or more	Weekly or more	Regular	High Sugar	Yes	No	No	Yes	NA	4	0.0208	0.2292	0.03571	0	439	19
Yes	14589	14589.1	Yes	No	Yes	Yes	MCG	Male	29.863	African-American	Any	NA	Daily or more	Less than weekly	Less than Weekly	Regular	Normal	Yes	No	Yes	No	No	4	0.1667	0.0417	0.19643	0.0714	254	13550
Yes	14317	14317.1	Yes	Yes	No	Yes	LSU	Male	52.937	African-American	None	Less than weekly	Daily or more	Less than weekly	Weekly or more	Diet	High Sugar	Yes	No	Yes	No	No	13	0.4	0.2	0.03571	0.0071	490	68
Yes	14318	14318.1	Yes	No	No	No	LSU	Male	51.5726	African-American	None	Less than weekly	Daily or more	Less than weekly	Weekly or more	Regular	Normal	Yes	No	No	No	No	6	0.5682	0.1818	0.10714	0	574	19
Yes	14591	14591.1	No	Yes	Yes	No	MCG	Male	49.1123	White	None	Weekly or more	Daily or more	Weekly or more	Weekly or more	Regular	Normal	Yes	No	No	Yes	Yes	3	0.04	0	0.07143	0.0143	443	19
Yes	14590	14590.1	Yes	No	No	No	MCG	Female	30.5863	African-American	None	Less than weekly	Daily or more	Weekly or more	Weekly or more	Regular	High Sugar	Yes	Yes	Yes	NA	NA	1	0	0	0.19643	0.15	717	297
Yes	14322	14322.1	Yes	No	No	No	LSU	Male	61.0192	African-American	Any	Weekly or more	Daily or more	Weekly or more	Weekly or more	Diet	Normal	No	No	No	No	No	9	0.2632	0.0263	0.375	0.0071	580	19
Yes	14321	14321.1	No	No	Yes	No	LSU	Male	57.5123	White	Any	Weekly or more	Daily or more	Less than weekly	Less than Weekly	Diet	Normal	No	No	No	No	No	5	0.1304	0	0	0.2357	475	36
Yes	14320	14320.1	Yes	No	No	No	LSU	Male	61.9616	African-American	None	Weekly or more	Daily or more	Weekly or more	Weekly or more	Regular	Normal	Yes	No	No	No	No	8	0.45	0.25	0.19643	0.0429	413	731
Yes	14355	14355.1	No	No	No	No	LSU	Male	61.9452	White	Any	Weekly or more	Less than daily	Weekly or more	Weekly or more	Regular	Normal	Yes	No	No	Yes	No	9	0.4211	0.0526	0	0.4429	175	19
Yes	14593	14593.1	Yes	Yes	Yes	Yes	MCG	Male	27.4	African-American	None	Less than weekly	Daily or more	Weekly or more	Less than Weekly	Diet	Normal	Yes	No	Yes	No	No	3	0.2	0.22	0.78571	0.4	218	432
Yes	14357	14357.1	No	No	No	No	LSU	Male	40.4192	African-American	Any	Weekly or more	Daily or more	Less than weekly	Less than Weekly	Diet	Normal	Yes	No	No	Yes	Yes	0	0.0536	0.1607	0	0.0786	733	19
Yes	14358	14358.1	No	No	Yes	No	LSU	Male	52.189	African-American	None	Less than weekly	Daily or more	Less than weekly	Less than Weekly	Diet	Normal	No	No	Yes	Yes	No	4	0.2083	0.0833	0	0.0214	413	19
No	14333	14333.1	No	No	No	No	LSU	Male	24.1753	White	None	Less than weekly	Daily or more	Less than weekly	Weekly or more	Regular	Normal	No	No	No	Yes	No	0	0.0536	0	0	0	NA	NA
Yes	14595	14595.1	No	Yes	Yes	No	MCG	Male	44.8575	White	None	Weekly or more	Daily or more	Less than weekly	Weekly or more	Regular	Normal	No	Yes	No	No	No	1	0	0	0.03571	0.0071	876	14580
Yes	14360	14360.1	Yes	No	No	No	LSU	Male	51.6356	African-American	None	Less than weekly	Daily or more	Less than weekly	Weekly or more	Regular	Normal	Yes	No	Yes	No	No	8	0.025	0	0	0.0071	505	50
Yes	14361	14361.1	No	No	No	No	LSU	Male	53.6658	African-American	Any	Weekly or more	Daily or more	Less than weekly	Weekly or more	Regular	Normal	Yes	No	Yes	Yes	Yes	23	0.2	0.1	0.07143	0.0214	125	4530
Yes	14362	14362.1	Yes	No	No	No	LSU	Male	51.0849	African-American	Any	Less than weekly	Daily or more	Less than weekly	Weekly or more	Regular	Normal	Yes	No	Yes	Yes	NA	7	0.1905	0	0	0.0357	701	701
Yes	14363	14363.1	No	No	No	No	LSU	Male	57.2329	African-American	None	Less than weekly	Daily or more	Weekly or more	Weekly or more	Diet	Normal	No	No	No	Yes	No	9	0	0	0.10714	0	638	19
Yes	14364	14364.1	Yes	No	No	No	LSU	Male	29.5726	African-American	Any	Less than weekly	Daily or more	Less than weekly	Weekly or more	Regular	Normal	Yes	Yes	Yes	No	No	3	0.48	0.36	0.07143	0.0214	274	19
Yes	14365	14365.1	Yes	No	No	No	LSU	Male	47.7233	African-American	NA	Less than weekly	Daily or more	Less than weekly	Less than Weekly	Diet	Normal	No	Yes	Yes	No	No	7	0.2381	0.0238	0.14286	0.0143	371	23
Yes	14366	14366.1	Yes	No	Yes	No	LSU	Female	60.8959	African-American	Any	Weekly or more	Daily or more	Weekly or more	Weekly or more	Regular	Normal	Yes	No	Yes	No	No	20	0.0625	0	0	0	672	19
Yes	14367	14367.1	No	No	Yes	No	LSU	Male	59.1397	African-American	Any	Weekly or more	Daily or more	Weekly or more	Less than Weekly	Diet	Normal	No	No	No	No	No	3	0.52	0.1	0.03571	0.3714	457	19
Yes	14371	14371.1	No	No	No	No	LSU	Male	54.8658	NA	Any	Weekly or more	Daily or more	Weekly or more	Weekly or more	Diet	Normal	No	Yes	No	Yes	No	10	0.0278	0.0556	0	0.1857	542	19
Yes	14369	14369.1	Yes	No	No	No	LSU	Male	57.2575	African-American	None	Weekly or more	Daily or more	Less than weekly	Weekly or more	Regular	Normal	No	No	No	Yes	No	6	0.1136	0	0.07143	0.0643	504	19
Yes	14368	14368.1	No	Yes	No	No	LSU	Female	43.6822	African-American	Any	Weekly or more	Daily or more	Less than weekly	Less than Weekly	Regular	Normal	No	No	No	No	No	5	0.3913	0	0.26786	0.0071	288	19
Yes	14379	14379.1	No	No	No	No	LSU	Male	46.3452	African-American	None	Less than weekly	Daily or more	Less than weekly	Less than Weekly	Regular	Normal	Yes	No	No	No	No	0	0.7857	0.5714	0	0.1143	324	19
Yes	14380	14380.1	Yes	Yes	No	No	LSU	Female	48.0575	White	None	Weekly or more	Daily or more	Weekly or more	Weekly or more	Regular	Normal	No	No	No	No	No	10	0.3611	0.0556	0.21429	0.0143	167	42463
Yes	14381	14381.1	Yes	No	No	No	LSU	Female	63.411	African-American	Any	Less than weekly	Daily or more	Less than weekly	Weekly or more	Regular	Normal	Yes	No	Yes	No	No	1	0.2037	0.037	0	0.1571	793	30
Yes	14384	14384.1	Yes	Yes	No	No	LSU	Male	49.2658	African-American	None	Weekly or more	Daily or more	Less than weekly	Weekly or more	Regular	Normal	Yes	Yes	No	No	No	18	0.35	0.05	0.07143	0	220	47
Yes	14385	14385.1	No	No	No	No	LSU	Male	48.4247	African-American	Any	Weekly or more	Daily or more	Weekly or more	Less than Weekly	Diet	Normal	No	No	No	No	No	3	0.34	0.1	0	0.0286	650	26
Yes	14378	14378.1	Yes	No	Yes	No	LSU	Male	46.2438	African-American	Any	Weekly or more	Daily or more	Weekly or more	Weekly or more	Diet	Normal	No	No	No	No	No	0	0.1964	0.0893	0	0.0929	346	19
Yes	14377	14377.1	Yes	No	Yes	No	LSU	Male	65.0329	African-American	None	Weekly or more	Daily or more	Weekly or more	Less than Weekly	Regular	Normal	Yes	No	Yes	Yes	No	21	0.2143	0.2143	0	0	1121	94
Yes	14376	14376.1	Yes	No	No	No	LSU	Male	66.7589	African-American	Any	Weekly or more	Daily or more	Weekly or more	Weekly or more	Diet	Normal	No	No	No	No	No	12	0.1875	0.125	0	0.0286	672	19
Yes	14375	14375.1	Yes	No	No	No	LSU	Male	58.6548	African-American	None	Less than weekly	Daily or more	Less than weekly	Weekly or more	Regular	Normal	Yes	No	Yes	Yes	No	13	0.1	0	0.07143	0.0643	528	19
Yes	14387	14387.1	Yes	No	No	No	LSU	Male	59.1836	White	None	Weekly or more	Daily or more	Weekly or more	Weekly or more	Diet	Normal	No	Yes	Yes	No	No	0	0.0714	0	0.03571	0.2143	370	19
Yes	14388	14388.1	Yes	No	No	No	LSU	Female	53.4438	African-American	Any	Weekly or more	Daily or more	Weekly or more	Weekly or more	Regular	High Sugar	Yes	No	No	Yes	No	16	0.0417	0	0.14286	0.1071	1267	19
Yes	14389	14389.1	Yes	Yes	No	No	LSU	Female	34.4849	African-American	Any	Weekly or more	Daily or more	Weekly or more	Less than Weekly	Regular	Normal	Yes	No	Yes	No	No	11	0.1176	0	0.30357	0.0857	497	80
Yes	14390	14390.1	Yes	No	No	No	LSU	Female	38.5753	African-American	None	Weekly or more	Daily or more	Less than weekly	Less than Weekly	Diet	Normal	Yes	Yes	No	Yes	NA	5	0.4348	0.4783	0.42857	0.0714	248	19
Yes	14393	14393.1	No	No	No	No	LSU	Male	60.8192	African-American	Any	Weekly or more	Daily or more	Less than weekly	Weekly or more	Regular	Normal	No	No	No	No	No	18	0.2	0	0	0.1357	305	5725
Yes	14394	14394.1	Yes	No	No	No	LSU	Male	33.3151	African-American	None	Weekly or more	Daily or more	Weekly or more	Less than Weekly	Diet	Normal	No	No	No	Yes	No	0	0.0357	0	0	0.0643	916	19
Yes	14598	14598.1	No	No	No	No	MCG	Female	47.0521	African-American	Any	Weekly or more	Daily or more	Weekly or more	NA	Diet	Normal	No	No	No	No	No	7	0.1429	0.3809	0.19643	0	594	19
Yes	14397	14397.1	No	No	No	No	LSU	Male	55.274	African-American	Any	Weekly or more	Daily or more	Weekly or more	Less than Weekly	Diet	Normal	No	No	No	No	No	1	0.0741	0	0	0.0571	513	19
Yes	14398	14398.1	Yes	No	Yes	No	LSU	Male	66.3753	African-American	None	Less than weekly	Daily or more	Weekly or more	Less than Weekly	Diet	Normal	No	No	Yes	No	No	22	0.1667	0	0.14286	0	322	19
Yes	14399	14399.1	Yes	No	No	No	LSU	Male	44.0384	African-American	None	Less than weekly	Less than daily	Weekly or more	Weekly or more	Regular	Normal	Yes	No	No	Yes	Yes	21	0.2857	0	0.17857	0.0286	286	19
Yes	14400	14400.1	Yes	No	No	No	LSU	Female	50.5918	African-American	None	Less than weekly	Less than daily	Less than weekly	Weekly or more	Diet	Normal	Yes	No	No	No	No	19	0.2778	0	0.07143	0	691	19
Yes	14401	14401.1	No	No	No	No	LSU	Male	53.9699	African-American	Any	Weekly or more	Daily or more	Weekly or more	Less than Weekly	Regular	Normal	No	No	No	No	No	7	0.119	0.0952	0	0.0286	668	19
Yes	14403	14403.1	Yes	No	No	No	LSU	Female	47.9205	African-American	None	Weekly or more	Daily or more	Weekly or more	Weekly or more	Diet	Normal	Yes	No	No	No	No	7	0.3571	0.0952	0.19643	0.0429	800	26
Yes	14404	14404.1	Yes	No	No	No	LSU	Female	32.8548	African-American	None	Weekly or more	Daily or more	Weekly or more	Weekly or more	Regular	Normal	Yes	Yes	No	Yes	Yes	3	0.1	0.08	0.03571	0.0714	530	19
Yes	14405	14405.1	Yes	No	No	No	LSU	Female	36.3973	African-American	Any	Less than weekly	Daily or more	Weekly or more	Weekly or more	Regular	Normal	No	No	No	No	No	0	0.0893	0.0357	0.05357	0	1307	19
Yes	14601	14601.1	No	No	No	No	MCG	Female	60.663	African-American	Any	Weekly or more	Daily or more	Weekly or more	Less than Weekly	Diet	Normal	No	No	Yes	No	No	0	0.0179	0	0.01786	0.0071	1105	19
Yes	14602	14602.1	No	No	No	No	MCG	Male	24.0247	African-American	None	Less than weekly	Daily or more	Less than weekly	Weekly or more	Diet	Normal	Yes	No	No	No	No	0	0.6607	0	0.14286	0.0286	714	359
Yes	14603	14603.1	No	No	No	No	MCG	Male	40.8521	African-American	None	Less than weekly	Daily or more	Weekly or more	Weekly or more	Regular	Normal	No	No	No	No	No	5	0.2609	0	0.17857	0.2	737	19
Yes	14190	14190.3	No	No	No	No	LSU	Male	53.6219	African-American	None	Less than weekly	Daily or more	Less than weekly	Weekly or more	Regular	Normal	No	No	Yes	Yes	No	22	0	0	0.05357	0	465	19
Yes	14406	14406.1	No	No	No	No	LSU	Male	54.5205	African-American	Any	Less than weekly	Daily or more	Less than weekly	Less than Weekly	Regular	Normal	Yes	No	Yes	No	No	0	0.4107	0.2858	0	0.0643	381	84
Yes	14407	14407.1	No	No	No	No	LSU	Male	62.5178	African-American	Any	Weekly or more	Daily or more	Weekly or more	Weekly or more	Regular	Normal	No	Yes	No	Yes	No	11	0.1471	0.0294	0	0	750	19
Yes	14408	14408.1	Yes	No	Yes	No	LSU	Male	52.1808	White	Any	Weekly or more	Daily or more	Weekly or more	Less than Weekly	Diet	Normal	No	No	No	Yes	Yes	22	0	0	0	0.0929	385	19
Yes	14607	14607.1	No	No	No	No	MCG	Male	55.4521	African-American	None	Less than weekly	Less than daily	Less than weekly	Weekly or more	Regular	Normal	Yes	No	Yes	No	No	2	0.4615	0.0962	0.25	0.1357	180	468
Yes	14412	14412.1	No	No	No	No	LSU	Male	48.137	African-American	Any	Weekly or more	Daily or more	Weekly or more	Weekly or more	Regular	Normal	Yes	No	Yes	Yes	No	2	0.2115	0.0961	0	0.05	914	19
Yes	14413	14413.1	Yes	No	No	No	LSU	Male	43.3096	African-American	None	Less than weekly	Daily or more	Less than weekly	Less than Weekly	Regular	Normal	Yes	No	Yes	Yes	No	1	0.8148	0.3889	0.08929	0.2786	260	19
Yes	14415	14415.1	Yes	No	No	No	LSU	Female	44.6055	African-American	Any	Weekly or more	Daily or more	Weekly or more	Less than Weekly	Regular	Normal	Yes	No	No	No	No	7	0.2143	0.0238	0	0.0857	423	19
Yes	14416	14416.1	No	No	No	No	LSU	Male	57.4219	African-American	Any	Weekly or more	Daily or more	Weekly or more	Weekly or more	Regular	Normal	No	Yes	No	No	No	2	0.2692	0.1731	0	0.1357	382	19
Yes	14417	14417.1	No	No	No	No	LSU	Male	62.7945	African-American	None	Weekly or more	Daily or more	Weekly or more	Less than Weekly	Diet	Normal	No	No	Yes	No	No	11	0.5294	0.2059	0.14286	0.0143	211	19
Yes	14418	14418.1	No	Yes	Yes	No	LSU	Male	68.3342	African-American	Any	Weekly or more	Daily or more	Weekly or more	Weekly or more	Regular	Normal	Yes	No	No	Yes	No	21	0.0714	0	0.07143	0.0286	905	19
Yes	14414	14414.1	No	No	Yes	No	LSU	Male	30.989	African-American	Any	Less than weekly	Daily or more	Weekly or more	Less than Weekly	Regular	Normal	Yes	No	Yes	No	No	0	0.3929	0.0714	0	0.0714	334	19
Yes	14421	14421.1	No	No	No	No	LSU	Male	25.7781	African-American	Any	Weekly or more	Daily or more	Weekly or more	Less than Weekly	Regular	Normal	No	No	Yes	No	No	1	0.7963	0.1852	0	0.0786	476	19
Yes	14608	14608.1	Yes	Yes	No	No	MCG	Female	27.0411	African-American	NA	Less than weekly	Daily or more	Weekly or more	Less than Weekly	Regular	Normal	Yes	NA	Yes	No	No	0	0.0714	0	0	0.2	318	86
Yes	14609	14609.1	Yes	No	No	No	MCG	Female	48.9507	African-American	None	Weekly or more	Daily or more	Weekly or more	Weekly or more	Regular	High Sugar	No	No	No	Yes	Yes	5	0.1522	0.1087	0.17857	0.0429	1084	19
Yes	14424	14424.1	Yes	No	No	No	LSU	Male	52.4301	African-American	None	Less than weekly	Daily or more	Less than weekly	Less than Weekly	Regular	Normal	No	No	Yes	No	No	22	0.6667	0	0.05357	0	510	19
Yes	14423	14423.1	Yes	No	No	No	LSU	Male	63.1425	African-American	Any	Less than weekly	Daily or more	Weekly or more	Less than Weekly	Regular	Normal	Yes	No	No	Yes	Yes	19	0.0556	0	0.10714	0.0571	631	42
Yes	14422	14422.1	No	Yes	Yes	No	LSU	Male	56.5041	African-American	None	Less than weekly	Daily or more	Weekly or more	Less than Weekly	Diet	Normal	No	Yes	No	Yes	Yes	26	0	0	0	0	93	102
Yes	14612	14612.1	No	Yes	No	No	MCG	Male	45.9781	African-American	None	Less than weekly	Less than daily	Less than weekly	Weekly or more	Diet	Normal	Yes	No	No	Yes	Yes	1	0.9259	0.1481	0.17857	0.0357	423	19
Yes	14428	14428.1	Yes	No	Yes	No	LSU	Female	37.1397	African-American	None	Weekly or more	Daily or more	Less than weekly	Weekly or more	Regular	Normal	Yes	Yes	No	No	No	7	0.0714	0	0.16071	0.1357	424	19
Yes	14429	14429.1	No	No	No	No	LSU	Female	51.3479	African-American	None	Less than weekly	Daily or more	Weekly or more	Weekly or more	Diet	Normal	No	No	No	No	No	15	0.1154	0.077	0.10714	0.0929	518	22
Yes	14427	14427.1	No	No	No	No	LSU	Male	47.8384	African-American	Any	Weekly or more	Daily or more	Weekly or more	Less than Weekly	Diet	Normal	No	No	No	No	No	6	0.2045	0.0455	0	0.05	565	19
Yes	14426	14426.1	No	No	No	No	LSU	Male	51.7945	African-American	Any	Weekly or more	Daily or more	Weekly or more	Weekly or more	Regular	Normal	No	No	No	No	No	1	0.4444	0.1481	0	0.0214	1000	19
Yes	14425	14425.1	Yes	No	No	No	LSU	Male	61.3479	African-American	Any	Less than weekly	Less than daily	Less than weekly	Less than Weekly	Regular	High Sugar	Yes	No	No	No	No	24	0.75	0.25	0.01786	0.0214	1195	19
Yes	14618	14618.1	No	Yes	Yes	No	MCG	Female	40.7918	African-American	Any	Less than weekly	Daily or more	Weekly or more	Weekly or more	Regular	High Sugar	No	NA	Yes	No	No	5	0.587	0.1087	0.39286	0.2429	103	41
Yes	14619	14619.1	Yes	No	No	No	MCG	Male	30.7479	NA	None	Less than weekly	Daily or more	Less than weekly	Less than Weekly	Regular	Normal	Yes	Yes	Yes	Yes	Yes	1	0.8333	0.537	0.10714	0.0214	1661	19
Yes	14433	14433.1	Yes	No	No	No	LSU	Male	54.0219	African-American	Any	Weekly or more	Daily or more	Weekly or more	Weekly or more	Regular	High Sugar	Yes	Yes	Yes	Yes	NA	5	0.1522	0.6522	0.14286	0.2286	960	19
Yes	14434	14434.1	No	No	Yes	No	LSU	Male	56.189	African-American	Any	Weekly or more	Daily or more	Weekly or more	Less than Weekly	Regular	Normal	Yes	Yes	Yes	No	No	17	0.0909	0.1364	0	0.0214	630	19
Yes	14444	14444.1	No	No	No	No	LSU	Female	36.2411	African-American	Any	Less than weekly	Daily or more	Weekly or more	Weekly or more	Regular	Normal	Yes	Yes	No	No	No	9	0.2895	0	0.03571	0.0357	774	19
Yes	14439	14439.1	No	Yes	Yes	No	LSU	Male	37.0137	African-American	Any	Less than weekly	Daily or more	Weekly or more	Less than Weekly	Regular	Normal	Yes	Yes	Yes	No	No	5	0.0435	0.0435	0.125	0.0571	1250	19
Yes	14441	14441.1	No	Yes	No	No	LSU	Male	39.4055	African-American	Any	Less than weekly	Daily or more	Weekly or more	Less than Weekly	Regular	Normal	Yes	Yes	No	Yes	No	0	0.1429	0.1071	0.03571	0.0071	170	19
Yes	14442	14442.1	No	No	No	No	LSU	Male	47.2603	African-American	Any	Weekly or more	Daily or more	Weekly or more	Less than Weekly	Regular	Normal	No	Yes	No	Yes	Yes	3	0.28	0	0	0.1357	809	19
Yes	14443	14443.1	No	No	No	No	LSU	Male	69.0712	White	Any	Weekly or more	Daily or more	Weekly or more	Weekly or more	Diet	Normal	No	No	No	No	No	9	0.1053	0.2632	0	0.0786	399	28
Yes	14445	14445.1	Yes	Yes	No	No	LSU	Male	32.0274	African-American	None	Less than weekly	Daily or more	Weekly or more	Weekly or more	Regular	Normal	No	Yes	Yes	No	No	2	0.4808	0.1538	0.17857	0.0286	183	19
Yes	14432	14432.1	Yes	Yes	Yes	No	LSU	Female	45.0137	African-American	Any	Less than weekly	Daily or more	Less than weekly	Less than Weekly	Regular	Normal	Yes	No	No	No	No	12	0.375	0.1875	0.25	0.0714	723	19
Yes	14430	14430.1	Yes	No	No	No	LSU	Female	53.789	African-American	Any	Less than weekly	Daily or more	Weekly or more	Weekly or more	Regular	Normal	Yes	No	No	No	No	18	0	0	0.08929	0.0071	435	19
Yes	14431	14431.1	Yes	Yes	No	Yes	LSU	Female	36.7507	African-American	None	Less than weekly	Daily or more	Weekly or more	Weekly or more	Regular	Normal	Yes	Yes	No	Yes	Yes	8	0.125	0.025	0.48214	0.0357	116	38
Yes	14450	14450.1	No	No	No	No	LSU	Male	46.4466	White	None	Less than weekly	Less than daily	Less than weekly	Weekly or more	Regular	Normal	Yes	No	Yes	Yes	Yes	8	0.15	0.6	0.46429	0.0143	617	23
Yes	14449	14449.1	Yes	No	No	No	LSU	Male	57.6438	African-American	None	Less than weekly	Daily or more	Less than weekly	Weekly or more	Regular	Normal	Yes	No	No	No	No	24	0	0.125	0	0	424	19
Yes	14448	14448.1	No	No	No	No	LSU	Male	52.6438	White	None	Weekly or more	Daily or more	Weekly or more	Less than Weekly	Diet	Normal	No	NA	No	Yes	No	0	0.1964	0.2143	0.125	0.2357	540	19
Yes	14455	14455.1	Yes	No	No	No	LSU	Female	43.8384	White	Any	Weekly or more	Daily or more	Less than weekly	Less than Weekly	Regular	Normal	Yes	No	No	Yes	No	4	0.3542	0.125	0.10714	0.0929	1100	19
Yes	14454	14454.1	Yes	No	No	No	LSU	Male	32.3753	White	Any	Less than weekly	Daily or more	Weekly or more	Less than Weekly	Regular	Normal	Yes	No	No	Yes	No	22	0.1667	0	0.25	0.0286	578	19
Yes	14452	14452.1	No	No	No	No	LSU	Male	51.6027	African-American	NA	Less than weekly	Daily or more	Less than weekly	Less than Weekly	Regular	Normal	No	No	Yes	No	No	11	0.0588	0	0.05357	0.0143	263	58
Yes	14460	14460.1	Yes	Yes	No	No	LSU	Female	51.2575	African-American	None	Less than weekly	Daily or more	Less than weekly	Less than Weekly	Diet	Normal	Yes	No	Yes	No	No	2	0.6346	0.1346	0.125	0.0286	148	125
Yes	14459	14459.1	Yes	No	No	No	LSU	Male	41.3918	African-American	Any	Less than weekly	Daily or more	Weekly or more	Weekly or more	Regular	Normal	Yes	Yes	Yes	Yes	Yes	4	0.0417	0.125	0	0.0143	783	19
Yes	14435	14435.1	Yes	No	No	No	LSU	Male	54.6027	White	Any	Less than weekly	Daily or more	Less than weekly	Weekly or more	Regular	Normal	No	No	No	No	No	0	0.1071	0.0357	0	0.0929	242	19
Yes	14463	14463.1	No	No	No	No	LSU	Male	52.0603	White	Any	Weekly or more	Daily or more	Weekly or more	Weekly or more	Regular	Normal	No	Yes	Yes	No	No	3	0.14	0.04	0	0.1857	355	19
Yes	14464	14464.1	Yes	No	No	No	LSU	Male	52.9562	African-American	None	Less than weekly	Daily or more	Less than weekly	Weekly or more	Diet	Normal	No	No	No	No	No	4	0.1667	0.0417	0.23214	0.0357	376	19
Yes	14465	14465.1	No	Yes	No	No	LSU	Female	63.3726	African-American	Any	Weekly or more	Daily or more	Less than weekly	Less than Weekly	Diet	Normal	No	No	No	No	No	12	0.0313	0.0625	0	0.1143	576	19
Yes	14466	14466.1	No	No	No	No	LSU	Male	58.0849	African-American	Any	Less than weekly	Daily or more	Less than weekly	Less than Weekly	Diet	Normal	No	No	No	Yes	NA	9	0.0526	0	0	0.0714	838	19
Yes	14622	14622.1	No	No	No	No	MCG	Male	38.1452	White	Any	Weekly or more	Daily or more	Weekly or more	Weekly or more	Diet	Normal	No	Yes	No	No	No	2	0.2308	0.0385	0	0	582	19
Yes	14470	14470.1	Yes	No	No	No	LSU	Male	44.7178	African-American	None	Weekly or more	Daily or more	Less than weekly	Weekly or more	Regular	Normal	Yes	Yes	Yes	No	No	3	0.24	0.5	0.25	0.0357	1006	19
Yes	14471	14471.1	No	No	Yes	No	LSU	Female	55.3699	African-American	Any	Weekly or more	Daily or more	Less than weekly	Weekly or more	Regular	Normal	Yes	No	No	Yes	No	10	0.0556	0	0	0.0643	475	19
Yes	14473	14473.1	Yes	No	No	No	LSU	Female	40.1918	White	None	Less than weekly	Daily or more	Less than weekly	NA	Regular	Normal	Yes	No	No	No	No	0	0.1071	0	0.08929	0.0714	249	48
Yes	14472	14472.1	Yes	No	No	No	LSU	Male	64.9753	African-American	Any	Weekly or more	Daily or more	Weekly or more	Less than Weekly	Diet	Normal	No	No	No	No	No	23	0	0	0	0.0071	1053	19
Yes	14285	14285.3	No	No	No	No	LSU	Male	44.1507	African-American	None	Weekly or more	Daily or more	Weekly or more	Weekly or more	Regular	Normal	Yes	Yes	Yes	Yes	No	3	0.28	0.28	0.14286	0	404	19
Yes	14623	14623.1	Yes	No	No	No	MCG	Male	34.3151	African-American	None	NA	Daily or more	Weekly or more	Weekly or more	Diet	Normal	No	No	No	No	No	3	0.52	0.32	0.5	0.3357	273	19
Yes	14624	14624.1	No	Yes	No	No	MCG	Male	49.0986	African-American	Any	Weekly or more	Daily or more	Weekly or more	Less than Weekly	Regular	Normal	Yes	No	Yes	No	No	5	0.2609	0.1739	0.125	0.05	159	118904
Yes	14476	14476.1	No	Yes	Yes	No	LSU	Male	41.8548	African-American	Any	Weekly or more	Daily or more	Weekly or more	Weekly or more	Regular	Normal	No	No	No	No	No	14	0.0714	0	0.26786	0	238	50
Yes	14477	14477.1	Yes	No	Yes	No	LSU	Male	62.0027	White	None	Weekly or more	Daily or more	Less than weekly	Weekly or more	Diet	Normal	No	No	No	No	No	2	0.0577	0.0769	0	0.5143	896	19
Yes	14478	14478.1	No	No	No	No	LSU	Male	57.3589	African-American	Any	Weekly or more	Daily or more	Weekly or more	Weekly or more	Diet	Normal	No	Yes	No	No	No	2	0.1923	0.0769	0	0.0357	1140	19
Yes	14479	14479.1	No	No	Yes	No	LSU	Male	51.9726	African-American	None	Less than weekly	Daily or more	Less than weekly	Weekly or more	Regular	Normal	Yes	No	Yes	No	No	24	0.125	0	0	0.0143	348	19
Yes	14705	14705.3	No	Yes	No	No	LSU	Male	36.1507	African-American	Any	Weekly or more	Daily or more	Weekly or more	Less than Weekly	Diet	Normal	No	No	No	Yes	No	7	0.119	0.0476	0.05357	0.1286	539	19
Yes	14627	14627.1	No	No	No	No	MCG	Male	24.9123	African-American	Any	Weekly or more	Daily or more	Weekly or more	Less than Weekly	Regular	Normal	No	No	No	No	No	0	0.125	0	0	0	379	19
Yes	14628	14628.1	Yes	No	No	No	MCG	Male	30.4575	African-American	None	Less than weekly	Daily or more	Less than weekly	Weekly or more	Regular	High Sugar	Yes	Yes	No	Yes	NA	5	0.1304	0.087	0.07143	0.0214	999	19
Yes	14488	14488.1	Yes	No	No	No	LSU	Male	41.2219	African-American	Any	Weekly or more	Daily or more	Weekly or more	Less than Weekly	Diet	Normal	No	No	No	No	No	9	0.1316	0.1053	0.39286	0	1098	31
Yes	14484	14484.1	Yes	No	No	No	LSU	Male	64.6712	African-American	Any	Less than weekly	Daily or more	Less than weekly	Less than Weekly	Diet	Normal	No	No	No	No	No	8	0	0	0.35714	0.05	219	19
Yes	14486	14486.1	Yes	Yes	No	No	LSU	Female	37.0904	African-American	Any	Weekly or more	Daily or more	Weekly or more	Less than Weekly	Regular	Normal	No	No	No	No	No	2	0.4231	0.2115	0.16071	0	418	19
Yes	14485	14485.1	No	No	Yes	No	LSU	Female	42.1068	African-American	NA	Weekly or more	Daily or more	Weekly or more	Less than Weekly	Regular	High Sugar	No	No	No	No	No	0	0.0357	0.125	0.10714	0.05	505	19
Yes	14480	14480.1	Yes	No	No	No	LSU	Male	57.5753	African-American	Any	Weekly or more	Daily or more	Weekly or more	Weekly or more	Regular	Normal	No	No	No	No	No	3	0.2	0.16	0.23214	0.0286	806	19
Yes	14481	14481.1	Yes	No	No	No	LSU	Male	38.5726	NA	None	Less than weekly	Daily or more	Weekly or more	Weekly or more	Diet	Normal	No	Yes	No	Yes	Yes	3	0.06	0.2	0.10714	0.0071	1335	111
Yes	14482	14482.1	Yes	No	Yes	No	LSU	Male	72.8904	African-American	None	Less than weekly	Less than daily	Weekly or more	Weekly or more	Regular	Normal	Yes	No	No	No	No	25	0	0	0.03571	0.1071	184	19
Yes	14491	14491.1	No	No	No	No	LSU	Male	48.4247	White	Any	Weekly or more	Daily or more	Weekly or more	Weekly or more	Regular	Normal	Yes	No	No	No	No	9	0.0526	0	0.14286	0.1	496	22
Yes	14490	14490.1	Yes	Yes	No	No	LSU	Male	57.3534	African-American	Any	Weekly or more	Daily or more	Weekly or more	Weekly or more	Regular	Normal	Yes	No	No	No	No	5	0.1087	0.2174	0.01786	0.0571	141	19
Yes	14703	14703.3	Yes	Yes	No	No	LSU	Male	59.2767	African-American	Any	Less than weekly	Daily or more	Weekly or more	Less than Weekly	Diet	Normal	Yes	No	No	No	No	10	0	0.1389	0	0	143	19
Yes	14359	14359.3	Yes	Yes	No	No	LSU	Male	31.9014	African-American	Any	Weekly or more	Daily or more	Less than weekly	Weekly or more	Diet	Normal	No	No	No	No	No	0	0.4821	0.2857	0.03571	0.0571	257	19
Yes	14273	14273.3	No	No	No	No	LSU	Male	46.2685	White	Any	Weekly or more	Daily or more	Weekly or more	Weekly or more	Regular	Normal	Yes	No	Yes	Yes	No	3	0	0	0.17857	0.1357	534	534
Yes	14492	14492.1	Yes	No	No	No	LSU	Male	48.9589	African-American	Any	Weekly or more	Daily or more	Weekly or more	Weekly or more	Regular	Normal	No	No	No	No	No	5	0.1957	0.3913	0.07143	0.1643	705	19
Yes	14493	14493.1	No	Yes	No	No	LSU	Male	52.5233	African-American	Any	Less than weekly	Daily or more	Weekly or more	Weekly or more	Regular	Normal	Yes	No	Yes	Yes	NA	15	0.4615	0	0.14286	0.05	155	19
Yes	14494	14494.1	No	No	No	No	LSU	Male	26.5945	African-American	None	Less than weekly	Daily or more	Weekly or more	Weekly or more	Regular	Normal	No	Yes	No	No	No	0	0.6429	0.0714	0	0.0143	528	19
Yes	14498	14498.1	No	No	No	No	LSU	Female	53.8849	African-American	None	Weekly or more	Daily or more	Less than weekly	Weekly or more	Diet	Normal	Yes	No	No	No	No	18	0	0.1	0.05357	0	822	19
Yes	14495	14495.1	Yes	No	No	No	LSU	Male	50.7863	African-American	Any	Weekly or more	Daily or more	Less than weekly	Weekly or more	Regular	Normal	Yes	No	Yes	No	No	23	0	0	0.17857	0.0143	417	19
Yes	14496	14496.1	No	No	No	No	LSU	Male	66.9836	White	Any	Less than weekly	Daily or more	Weekly or more	Less than Weekly	Regular	Normal	No	Yes	No	No	No	21	0	0	0	0	283	19
Yes	14497	14497.1	Yes	No	No	No	LSU	Male	54.211	African-American	Any	Weekly or more	Daily or more	Weekly or more	Weekly or more	Regular	Normal	Yes	No	No	No	No	10	0.0556	0.0556	0	0.0214	579	19
Yes	14903	14903.1	Yes	No	No	No	LSU	Male	55.3507	African-American	Any	Weekly or more	Daily or more	Weekly or more	Less than Weekly	Regular	Normal	Yes	No	No	No	No	8	0	0.05	0.07143	0.0214	708	19
Yes	14630	14630.1	Yes	No	No	No	MCG	Male	53.9836	White	Any	Less than weekly	Daily or more	Weekly or more	Weekly or more	Regular	Normal	Yes	No	No	No	No	0	0.0714	0.0536	0	0	989	19
Yes	14631	14631.1	Yes	Yes	No	No	MCG	Male	54.0822	African-American	None	Less than weekly	Less than daily	Less than weekly	Less than Weekly	Diet	Normal	No	No	Yes	No	No	8	0.675	0.25	0.42857	0.2643	179	5135
Yes	14118	14118.3	Yes	No	No	No	LSU	Female	42.6192	African-American	None	Weekly or more	Daily or more	Less than weekly	Weekly or more	Diet	Normal	No	Yes	No	No	No	0	0.0357	0.1607	0	0.0714	676	19
Yes	14906	14906.1	No	No	No	No	LSU	Male	48.5014	African-American	None	Weekly or more	Daily or more	Weekly or more	Less than Weekly	Diet	Normal	No	Yes	No	No	No	1	0.2037	0.0926	0	0.0429	409	19
Yes	14905	14905.1	No	Yes	No	No	LSU	Male	56.011	White	Any	Weekly or more	Daily or more	Weekly or more	Weekly or more	Regular	Normal	Yes	No	No	NA	NA	11	0.1176	0.0882	0.03571	0.0429	542	19
Yes	14632	14632.1	No	No	No	No	MCG	Female	61.8082	White	None	Weekly or more	Daily or more	Weekly or more	Less than Weekly	Diet	Normal	No	No	No	No	No	5	0.2174	0.0217	0	0.1929	483	19
Yes	14633	14633.1	No	No	No	No	MCG	Female	51.2274	African-American	None	Less than weekly	Less than daily	Less than weekly	Less than Weekly	Regular	Normal	No	No	No	Yes	No	5	0.5217	0.3478	0.19643	0.0571	NA	831
Yes	14910	14910.1	Yes	No	No	No	LSU	Male	53.411	White	Any	Weekly or more	Daily or more	Less than weekly	Weekly or more	Diet	Normal	No	Yes	No	Yes	Yes	3	0	0	0	0.2571	830	19
Yes	14907	14907.1	Yes	Yes	No	No	LSU	Male	27.5644	African-American	Any	NA	Daily or more	Weekly or more	Weekly or more	Regular	Normal	Yes	No	Yes	No	No	8	0.3	0.1	0.10714	0	329	2061
Yes	14908	14908.1	No	No	No	No	LSU	Male	56.8274	African-American	Any	Less than weekly	Daily or more	Weekly or more	Weekly or more	Regular	Normal	Yes	No	No	Yes	NA	21	0.1429	0.2857	0	0.0214	147	172394
Yes	14913	14913.1	Yes	No	No	No	LSU	Male	47.2658	African-American	None	Less than weekly	Daily or more	Weekly or more	Less than Weekly	Regular	Normal	No	No	No	No	No	17	0.1818	0	0.21429	0.0357	587	19
Yes	14912	14912.1	Yes	No	No	No	LSU	Male	50.3699	African-American	Any	Less than weekly	Daily or more	Weekly or more	Weekly or more	Regular	Normal	Yes	No	No	No	No	7	0.2381	0.2619	0.01786	0.0143	679	19
Yes	14382	14382.1	No	No	No	No	LSU	Male	50.2027	African-American	Any	Less than weekly	Daily or more	Weekly or more	Less than Weekly	Diet	Normal	No	No	No	No	No	2	0.2115	0	0	0.1571	543	19
Yes	14718	14718.3	No	Yes	No	No	LSU	Male	32.0521	African-American	Any	Less than weekly	Daily or more	Weekly or more	Weekly or more	Regular	Normal	Yes	Yes	Yes	No	No	0	0	0.1964	0.125	0.0214	401	1682
