# Supplementary material for: Significant effect of HIV/HAART on oral microbiota using multivariate analysis
Source: Sci Rep. 2019 Dec 27;9:19946. doi: 10.1038/s41598-019-55703-9 (PMC6934577; doi:10.1038/s41598-019-55703-9)
Supplement: Supplementary file 4 — Dataset 3 [file 41598_2019_55703_MOESM4_ESM.xlsx]

## Sheet: Sheet1
OTU	Genus	Family	Order	Class	Phylum
Abiotrophia defectiva	Abiotrophia	Aerococcaceae	Lactobacillales	Bacilli	Firmicutes
Acetobacter pasteurianus	Acetobacter	Acetobacteraceae	Rhodospirillales	Alphaproteobacteria	Proteobacteria
Acholeplasma Novel FZGQPNQ01CU90O	Acholeplasma	Acholeplasmataceae	Acholeplasmatales	Mollicutes	Tenericutes
Achromobacter xylosoxidans	Achromobacter	Alcaligenaceae	Burkholderiales	Betaproteobacteria	Proteobacteria
Acidovorax cattleyae	unclassified Comamonadaceae	Comamonadaceae	Burkholderiales	Betaproteobacteria	Proteobacteria
Acinetobacter JEL30	Acinetobacter	Moraxellaceae	Pseudomonadales	Gammaproteobacteria	Proteobacteria
Acinetobacter Pt_1_26	Acinetobacter	Moraxellaceae	Pseudomonadales	Gammaproteobacteria	Proteobacteria
Acinetobacter baumanii	Acinetobacter	Moraxellaceae	Pseudomonadales	Gammaproteobacteria	Proteobacteria
Acinetobacter calcoaceticus	Acinetobacter	Moraxellaceae	Pseudomonadales	Gammaproteobacteria	Proteobacteria
Acinetobacter guillouiae	Acinetobacter	Moraxellaceae	Pseudomonadales	Gammaproteobacteria	Proteobacteria
Acinetobacter gyllenbergii	Acinetobacter	Moraxellaceae	Pseudomonadales	Gammaproteobacteria	Proteobacteria
Acinetobacter johnsonii	Acinetobacter	Moraxellaceae	Pseudomonadales	Gammaproteobacteria	Proteobacteria
Acinetobacter junii	Acinetobacter	Moraxellaceae	Pseudomonadales	Gammaproteobacteria	Proteobacteria
Acinetobacter lwoffii	Acinetobacter	Moraxellaceae	Pseudomonadales	Gammaproteobacteria	Proteobacteria
Acinetobacter nbw231g07c1	Acinetobacter	Moraxellaceae	Pseudomonadales	Gammaproteobacteria	Proteobacteria
Acinetobacter soli	Acinetobacter	Moraxellaceae	Pseudomonadales	Gammaproteobacteria	Proteobacteria
Acinetobacter ursingii	Acinetobacter	Moraxellaceae	Pseudomonadales	Gammaproteobacteria	Proteobacteria
Actinobaculum 12B759	Actinobaculum	Actinomycetaceae	Actinomycetales	Actinobacteridae	Actinobacteria
Actinobaculum oral taxon 848	Actinobaculum	Actinomycetaceae	Actinomycetales	Actinobacteridae	Actinobacteria
Actinobaculum oral taxon D50	Actinobaculum	Actinomycetaceae	Actinomycetales	Actinobacteridae	Actinobacteria
Actinomyces 3RH-48	Actinomyces	Actinomycetaceae	Actinomycetales	Actinobacteridae	Actinobacteria
Actinomyces IP073	Actinomyces	Actinomycetaceae	Actinomycetales	Actinobacteridae	Actinobacteria
Actinomyces cardiffensis	Actinomyces	Actinomycetaceae	Actinomycetales	Actinobacteridae	Actinobacteria
Actinomyces dentalis	Actinomyces	Actinomycetaceae	Actinomycetales	Actinobacteridae	Actinobacteria
Actinomyces georgiae	Actinomyces	Actinomycetaceae	Actinomycetales	Actinobacteridae	Actinobacteria
Actinomyces gerencseriae	Actinomyces	Actinomycetaceae	Actinomycetales	Actinobacteridae	Actinobacteria
Actinomyces graevenitzii	Actinomyces	Actinomycetaceae	Actinomycetales	Actinobacteridae	Actinobacteria
Actinomyces israelii	Actinomyces	Actinomycetaceae	Actinomycetales	Actinobacteridae	Actinobacteria
Actinomyces johnsonii	Actinomyces	Actinomycetaceae	Actinomycetales	Actinobacteridae	Actinobacteria
Actinomyces massiliensis	Actinomyces	Actinomycetaceae	Actinomycetales	Actinobacteridae	Actinobacteria
Actinomyces meyeri	Actinomyces	Actinomycetaceae	Actinomycetales	Actinobacteridae	Actinobacteria
Actinomyces nbu116h11c1	Actinomyces	Actinomycetaceae	Actinomycetales	Actinobacteridae	Actinobacteria
Actinomyces nbw727g03c1	Actinomyces	Actinomycetaceae	Actinomycetales	Actinobacteridae	Actinobacteria
Actinomyces odontolyticus lingnae	Actinomyces	Actinomycetaceae	Actinomycetales	Actinobacteridae	Actinobacteria
Actinomyces oricola	Actinomyces	Actinomycetaceae	Actinomycetales	Actinobacteridae	Actinobacteria
Actinomyces viscosus naeslundii oris	Actinomyces	Actinomycetaceae	Actinomycetales	Actinobacteridae	Actinobacteria
Aerococcus urinaeequi	Aerococcus	Aerococcaceae	Lactobacillales	Bacilli	Firmicutes
Aeromonas VE39G03	Aeromonas	Aeromonadaceae	Aeromonadales	Gammaproteobacteria	Proteobacteria
Aeromonas VE39G03	Aeromonas	Alteromonadaceae	Alteromonadales	Gammaproteobacteria	Proteobacteria
Aggregatibacter AY349380	Aggregatibacter	Pasteurellaceae	Pasteurellales	Gammaproteobacteria	Proteobacteria
Aggregatibacter DQ003635	Aggregatibacter	Pasteurellaceae	Pasteurellales	Gammaproteobacteria	Proteobacteria
Aggregatibacter actinomycetemcomitans	Aggregatibacter	Pasteurellaceae	Pasteurellales	Gammaproteobacteria	Proteobacteria
Aggregatibacter aphrophilus	Aggregatibacter	Pasteurellaceae	Pasteurellales	Gammaproteobacteria	Proteobacteria
Aggregatibacter segnis	Aggregatibacter	Pasteurellaceae	Pasteurellales	Gammaproteobacteria	Proteobacteria
Alishewanella GU179556	Alishewanella	Alteromonadaceae	Alteromonadales	Gammaproteobacteria	Proteobacteria
Alishewanella nbw719d04c1	Alishewanella	Alteromonadaceae	Alteromonadales	Gammaproteobacteria	Proteobacteria
Alloprevotella 10B515	Alloprevotella	Prevotellaceae	Bacteroidales	Bacteroidia	Bacteroidetes
Alloprevotella 601F05	Alloprevotella	Prevotellaceae	Bacteroidales	Bacteroidia	Bacteroidetes
Alloprevotella DO039	Alloprevotella	Prevotellaceae	Bacteroidales	Bacteroidia	Bacteroidetes
Alloprevotella IK062	Alloprevotella	Prevotellaceae	Bacteroidales	Bacteroidia	Bacteroidetes
Alloprevotella ncd1310e09c1	Alloprevotella	Prevotellaceae	Bacteroidales	Bacteroidia	Bacteroidetes
Alloprevotella rava	Alloprevotella	Prevotellaceae	Bacteroidales	Bacteroidia	Bacteroidetes
Alloprevotella tannerae	Alloprevotella	Prevotellaceae	Bacteroidales	Bacteroidia	Bacteroidetes
Alloscardovia omnicolens	Bifidobacterium Scardovia	Bifidobacteriaceae	Bifidobacteriales	Actinobacteridae	Actinobacteria
Anaerococcus 1AS20	Anaerococcus	Clostridiales Family XI. Incertae Sedis	Clostridiales	Clostridia	Firmicutes
Anaeroglobus BS073 CS025	Anaeroglobus	Veillonellaceae	Selenomonadales	Negativicutes	Firmicutes
Anaeroglobus geminatus	Anaeroglobus	Veillonellaceae	Selenomonadales	Negativicutes	Firmicutes
Aquabacterium commune	Aquabacterium	unclassified Burkholderiales	Burkholderiales	Betaproteobacteria	Proteobacteria
Aquincola tertiaricarbonis	Aquincola	unclassified Burkholderiales	Burkholderiales	Betaproteobacteria	Proteobacteria
Arthrobacter woluwensis	Arthrobacter	Micrococcaceae	Actinomycetales	Actinobacteridae	Actinobacteria
Asticcacaulis d41	Asticcacaulis	Caulobacteraceae	Caulobacterales	Alphaproteobacteria	Proteobacteria
Atopobium parvulum	Atopobium	Coriobacteriaceae	Coriobacteriales	Coriobacteridae	Actinobacteria
Atopobium rimae	Atopobium	Coriobacteriaceae	Coriobacteriales	Coriobacteridae	Actinobacteria
Azomonas agilis	Azomonas	Pseudomonadaceae	Pseudomonadales	Gammaproteobacteria	Proteobacteria
Azorhizobium caulinodans	Azorhizobium	Xanthobacteraceae	Rhizobiales	Alphaproteobacteria	Proteobacteria
Bacilli Novel FZGQPNQ01BISOZ	unclassified Bacilli	unclassified Bacilli	unclassified Bacilli	Bacilli	Firmicutes
Bacillus HLHG81S01DWYBJ	Bacillus	Bacillaceae	Bacillales	Bacilli	Firmicutes
Bacillus cereus	Bacillus	Bacillaceae	Bacillales	Bacilli	Firmicutes
Bacteroidales 3B5	unclassified Bacteroidales B	unclassified Bacteroidales	Bacteroidales	Bacteroidia	Bacteroidetes
Bacteroidales DA064	unclassified Bacteroidales A	unclassified Bacteroidales	Bacteroidales	Bacteroidia	Bacteroidetes
Bacteroidales MCE3 262	unclassified Bacteroidales A	unclassified Bacteroidales	Bacteroidales	Bacteroidia	Bacteroidetes
Bacteroidales Novel GBNMMOK02F46ZL	unclassified Bacteroidales D	unclassified Bacteroidales	Bacteroidales	Bacteroidia	Bacteroidetes
Bacteroidales genomosp. P2	unclassified Bacteroidales A	unclassified Bacteroidales	Bacteroidales	Bacteroidia	Bacteroidetes
Bacteroidales genomosp. P3	unclassified Bacteroidales B	unclassified Bacteroidales	Bacteroidales	Bacteroidia	Bacteroidetes
Bacteroidales nbw731d05c1	unclassified Bacteroidales C	unclassified Bacteroidales	Bacteroidales	Bacteroidia	Bacteroidetes
Bacteroidales oral taxon 274	unclassified Bacteroidales E	unclassified Bacteroidales	Bacteroidales	Bacteroidia	Bacteroidetes
Bacteroidales oral taxon 511	unclassified Bacteroidales B	unclassified Bacteroidales	Bacteroidales	Bacteroidia	Bacteroidetes
Bacteroides graminisolvens	Bacteroides	Bacteroidaceae	Bacteroidales	Bacteroidia	Bacteroidetes
Bacteroides heparinolyticus	Bacteroides	Bacteroidaceae	Bacteroidales	Bacteroidia	Bacteroidetes
Bacteroides vulgatus	Bacteroides	Bacteroidaceae	Bacteroidales	Bacteroidia	Bacteroidetes
Bergeyella 602D02	Bergeyella	Flavobacteriaceae	Flavobacteriales	Flavobacteria	Bacteroidetes
Bergeyella FJ976204	Bergeyella	Flavobacteriaceae	Flavobacteriales	Flavobacteria	Bacteroidetes
Bergeyella JF233961	Bergeyella	Flavobacteriaceae	Flavobacteriales	Flavobacteria	Bacteroidetes
Bergeyella ncd1730f01c1	Bergeyella	Flavobacteriaceae	Flavobacteriales	Flavobacteria	Bacteroidetes
Bergeyella ncd996f03c1	Bergeyella	Flavobacteriaceae	Flavobacteriales	Flavobacteria	Bacteroidetes
Bifidobacterium dentium	Bifidobacterium Scardovia	Bifidobacteriaceae	Bifidobacteriales	Actinobacteridae	Actinobacteria
Bifidobacterium longum	Bifidobacterium Scardovia	Bifidobacteriaceae	Bifidobacteriales	Actinobacteridae	Actinobacteria
Bifidobacterium scardovii	Bifidobacterium Scardovia	Bifidobacteriaceae	Bifidobacteriales	Actinobacteridae	Actinobacteria
Bosea nbw521f07c1	Bosea	Methylobacteriaceae	Rhizobiales	Alphaproteobacteria	Proteobacteria
Brachybacterium nbw192h11c1	Brachybacterium	Dermabacteraceae	Actinomycetales	Actinobacteridae	Actinobacteria
Brachybacterium rhamnosum	Brachybacterium	Dermabacteraceae	Actinomycetales	Actinobacteridae	Actinobacteria
Brevundimonas AB016610	Brevundimonas	Caulobacteraceae	Caulobacterales	Alphaproteobacteria	Proteobacteria
Brevundimonas B12-22_GoMY	Brevundimonas	Caulobacteraceae	Caulobacterales	Alphaproteobacteria	Proteobacteria
Brevundimonas DSSD81	Brevundimonas	Caulobacteraceae	Caulobacterales	Alphaproteobacteria	Proteobacteria
Brevundimonas HINF004	Brevundimonas	Caulobacteraceae	Caulobacterales	Alphaproteobacteria	Proteobacteria
Brevundimonas MS081A1 G01	Brevundimonas	Caulobacteraceae	Caulobacterales	Alphaproteobacteria	Proteobacteria
Brevundimonas nbw914f05c1	Brevundimonas	Caulobacteraceae	Caulobacterales	Alphaproteobacteria	Proteobacteria
Brevundimonas staleyi	Brevundimonas	Caulobacteraceae	Caulobacterales	Alphaproteobacteria	Proteobacteria
Bulleidia extructa	Bulleidia	Erysipelotrichaceae	Erysipelotrichales	Erysipelotrichi	Firmicutes
Burkholderia cepacia	Burkholderia	Burkholderiaceae	Burkholderiales	Betaproteobacteria	Proteobacteria
Burkholderia tropica	Burkholderia	Burkholderiaceae	Burkholderiales	Betaproteobacteria	Proteobacteria
Burkholderiales nbw622c07c1	unclassified Burkholderiales	unclassified Burkholderiales	Burkholderiales	Betaproteobacteria	Proteobacteria
Campylobacter BB120	Campylobacter	Campylobacteraceae	Campylobacterales	Epsilonproteobacteria	Proteobacteria
Campylobacter HB035	Campylobacter	Campylobacteraceae	Campylobacterales	Epsilonproteobacteria	Proteobacteria
Campylobacter Novel FZGQPNQ02FRUL4	Campylobacter	Campylobacteraceae	Campylobacterales	Epsilonproteobacteria	Proteobacteria
Campylobacter concisus	Campylobacter	Campylobacteraceae	Campylobacterales	Epsilonproteobacteria	Proteobacteria
Campylobacter curvus	Campylobacter	Campylobacteraceae	Campylobacterales	Epsilonproteobacteria	Proteobacteria
Campylobacter gracilis	Campylobacter	Campylobacteraceae	Campylobacterales	Epsilonproteobacteria	Proteobacteria
Campylobacter oral taxon G43	Campylobacter	Campylobacteraceae	Campylobacterales	Epsilonproteobacteria	Proteobacteria
Campylobacter rectus	Campylobacter	Campylobacteraceae	Campylobacterales	Epsilonproteobacteria	Proteobacteria
Campylobacter showae	Campylobacter	Campylobacteraceae	Campylobacterales	Epsilonproteobacteria	Proteobacteria
Capnocytophaga 503001	Capnocytophaga	Flavobacteriaceae	Flavobacteriales	Flavobacteria	Bacteroidetes
Capnocytophaga AM420030	Capnocytophaga	Flavobacteriaceae	Flavobacteriales	Flavobacteria	Bacteroidetes
Capnocytophaga DS022	Capnocytophaga	Flavobacteriaceae	Flavobacteriales	Flavobacteria	Bacteroidetes
Capnocytophaga FJ773364	Capnocytophaga	Flavobacteriaceae	Flavobacteriales	Flavobacteria	Bacteroidetes
Capnocytophaga P4G_35 P4	Capnocytophaga	Flavobacteriaceae	Flavobacteriales	Flavobacteria	Bacteroidetes
Capnocytophaga U41352	Capnocytophaga	Flavobacteriaceae	Flavobacteriales	Flavobacteria	Bacteroidetes
Capnocytophaga X066	Capnocytophaga	Flavobacteriaceae	Flavobacteriales	Flavobacteria	Bacteroidetes
Capnocytophaga X089	Capnocytophaga	Flavobacteriaceae	Flavobacteriales	Flavobacteria	Bacteroidetes
Capnocytophaga endodontalis	Capnocytophaga	Flavobacteriaceae	Flavobacteriales	Flavobacteria	Bacteroidetes
Capnocytophaga gingivalis	Capnocytophaga	Flavobacteriaceae	Flavobacteriales	Flavobacteria	Bacteroidetes
Capnocytophaga granulosa	Capnocytophaga	Flavobacteriaceae	Flavobacteriales	Flavobacteria	Bacteroidetes
Capnocytophaga haemolytica	Capnocytophaga	Flavobacteriaceae	Flavobacteriales	Flavobacteria	Bacteroidetes
Capnocytophaga leadbetteri	Capnocytophaga	Flavobacteriaceae	Flavobacteriales	Flavobacteria	Bacteroidetes
Capnocytophaga novel_86369	Capnocytophaga	Flavobacteriaceae	Flavobacteriales	Flavobacteria	Bacteroidetes
Capnocytophaga ochracea	Capnocytophaga	Flavobacteriaceae	Flavobacteriales	Flavobacteria	Bacteroidetes
Capnocytophaga oral taxon B29	Capnocytophaga	Flavobacteriaceae	Flavobacteriales	Flavobacteria	Bacteroidetes
Capnocytophaga sputigena	Capnocytophaga	Flavobacteriaceae	Flavobacteriales	Flavobacteria	Bacteroidetes
Cardiobacterium hominis	Cardiobacterium	Cardiobacteriaceae	Cardiobacteriales	Gammaproteobacteria	Proteobacteria
Cardiobacterium valvarum	Cardiobacterium	Cardiobacteriaceae	Cardiobacteriales	Gammaproteobacteria	Proteobacteria
Catonella AH153	Catonella	Lachnospiraceae	Clostridiales	Clostridia	Firmicutes
Catonella BB124	Catonella	Lachnospiraceae	Clostridiales	Clostridia	Firmicutes
Catonella BR063	Catonella	Lachnospiraceae	Clostridiales	Clostridia	Firmicutes
Catonella FL037	Catonella	Lachnospiraceae	Clostridiales	Clostridia	Firmicutes
Catonella GI038	Catonella	Lachnospiraceae	Clostridiales	Clostridia	Firmicutes
Catonella GQ106843	Catonella	Lachnospiraceae	Clostridiales	Clostridia	Firmicutes
Catonella morbi	Catonella	Lachnospiraceae	Clostridiales	Clostridia	Firmicutes
Caulobacter henricii	Caulobacter	Caulobacteraceae	Caulobacterales	Alphaproteobacteria	Proteobacteria
Caulobacter vibrioides	Caulobacter	Caulobacteraceae	Caulobacterales	Alphaproteobacteria	Proteobacteria
Centipeda periodontii	Centipeda	Veillonellaceae	Selenomonadales	Negativicutes	Firmicutes
Chloroflexi genomosp. P1	Chloroflexi	Chloroflexaceae	Chloroflexales	Chloroflexi	Chloroflexi
Chryseobacterium JF114566	Chryseobacterium	Flavobacteriaceae	Flavobacteriales	Flavobacteria	Bacteroidetes
Chryseobacterium indologenes	Chryseobacterium	Flavobacteriaceae	Flavobacteriales	Flavobacteria	Bacteroidetes
Clostridiales 303A04	unclassified Clostridiales C	unclassified Clostridiales	Clostridiales	Clostridia	Firmicutes
Clostridiales CK047	unclassified Clostridiales C	unclassified Clostridiales	Clostridiales	Clostridia	Firmicutes
Clostridiales FX028	unclassified Clostridiales C	unclassified Clostridiales	Clostridiales	Clostridia	Firmicutes
Clostridiales FX033	unclassified Clostridiales C	unclassified Clostridiales	Clostridiales	Clostridia	Firmicutes
Clostridiales JH012	unclassified Clostridiales C	unclassified Clostridiales	Clostridiales	Clostridia	Firmicutes
Clostridiales JS001	unclassified Clostridiales C	unclassified Clostridiales	Clostridiales	Clostridia	Firmicutes
Clostridiales MCE10 174	unclassified Clostridiales C	unclassified Clostridiales	Clostridiales	Clostridia	Firmicutes
Clostridiales MCE7 107	unclassified Clostridiales A	unclassified Clostridiales	Clostridiales	Clostridia	Firmicutes
Clostridiales Novel FZIJQZN02G3GP5	unclassified Clostridiales C	unclassified Clostridiales	Clostridiales	Clostridia	Firmicutes
Clostridiales Novel FZIJQZN02IO9OA	unclassified Clostridiales C	unclassified Clostridiales	Clostridiales	Clostridia	Firmicutes
Clostridiales P2PB 46 P3	unclassified Clostridiales C	unclassified Clostridiales	Clostridiales	Clostridia	Firmicutes
Clostridiales oral taxon G74	unclassified Clostridiales B	unclassified Clostridiales	Clostridiales	Clostridia	Firmicutes
Clostridium EU435418	Clostridium	Clostridiaceae	Clostridiales	Clostridia	Firmicutes
Clostridium beijerinckii	Clostridium	Clostridiaceae	Clostridiales	Clostridia	Firmicutes
Clostridium intestinale	unclassified Clostridiales A	Clostridiaceae	Clostridiales	Clostridia	Firmicutes
Clostridium sticklandii	Peptostreptococcus	Clostridiaceae	Clostridiales	Clostridia	Firmicutes
Comamonadaceae 10B555	unclassified Comamonadaceae	Comamonadaceae	Burkholderiales	Betaproteobacteria	Proteobacteria
Comamonadaceae FX006	unclassified Comamonadaceae	Comamonadaceae	Burkholderiales	Betaproteobacteria	Proteobacteria
Comamonadaceae VE3A04	unclassified Comamonadaceae	Comamonadaceae	Burkholderiales	Betaproteobacteria	Proteobacteria
Comamonadaceae nbw502e06c1	unclassified Comamonadaceae	Comamonadaceae	Burkholderiales	Betaproteobacteria	Proteobacteria
Comamonas BM-9_6	Comamonas	Comamonadaceae	Burkholderiales	Betaproteobacteria	Proteobacteria
Comamonas denitrificans	Comamonas	Comamonadaceae	Burkholderiales	Betaproteobacteria	Proteobacteria
Comamonas kerstersii	Comamonas	Comamonadaceae	Burkholderiales	Betaproteobacteria	Proteobacteria
Comamonas koreensis	Comamonas	Comamonadaceae	Burkholderiales	Betaproteobacteria	Proteobacteria
Comamonas testosteroni	Comamonas	Comamonadaceae	Burkholderiales	Betaproteobacteria	Proteobacteria
Comomonas AY945883	Comamonas	Comamonadaceae	Burkholderiales	Betaproteobacteria	Proteobacteria
Corynebacterium argentoratense	Corynebacterium	Corynebacteriaceae	Actinomycetales	Actinobacteridae	Actinobacteria
Corynebacterium durum	Corynebacterium	Corynebacteriaceae	Actinomycetales	Actinobacteridae	Actinobacteria
Corynebacterium matruchotii	Corynebacterium	Corynebacteriaceae	Actinomycetales	Actinobacteridae	Actinobacteria
Corynebacterium propinquum pseudodiphtheriticum	Corynebacterium	Corynebacteriaceae	Actinomycetales	Actinobacteridae	Actinobacteria
Corynebacterium striatum	Corynebacterium	Corynebacteriaceae	Actinomycetales	Actinobacteridae	Actinobacteria
Corynebacterium tuberculostearicum	Corynebacterium	Corynebacteriaceae	Actinomycetales	Actinobacteridae	Actinobacteria
Cryptobacterium curtum	Cryptobacterium	Coriobacteriaceae	Coriobacteriales	Coriobacteridae	Actinobacteria
Cyanobacteria P-B264	Cyanobacteria	unclassified Cyanobacteria	unclassified Cyanobacteria	Cyanobacteria	Cyanobacteria
Cyanobacteria nbw608h09c1	Cyanobacteria	unclassified Cyanobacteria	unclassified Cyanobacteria	Cyanobacteria	Cyanobacteria
Deinococcus CB003	Deinococcus	Deinococcaceae	Deinococcales	Deinococci	Deinococcus-Thermus
Deinococcus MC04F03	Deinococcus	Deinococcaceae	Deinococcales	Deinococci	Deinococcus-Thermus
Deinococcus Novel FX94ZIM01DNKYK	Deinococcus	Deinococcaceae	Deinococcales	Deinococci	Deinococcus-Thermus
Deinococcus YJQ-47	Deinococcus	Deinococcaceae	Deinococcales	Deinococci	Deinococcus-Thermus
Deinococcus aquiradiocola	Deinococcus	Deinococcaceae	Deinococcales	Deinococci	Deinococcus-Thermus
Deinococcus aquiradiocola	Deinococcus	Deinococcus-Thermus	Deinococcus-Thermus	Deinococci	Deinococcus-Thermus
Deinococcus radiodurans	Deinococcus	Deinococcaceae	Deinococcales	Deinococci	Deinococcus-Thermus
Deinococcus xinjiangensis	Deinococcus	Deinococcaceae	Deinococcales	Deinococci	Deinococcus-Thermus
Delftia tsuruhatensis	Delftia	Comamonadaceae	Burkholderiales	Betaproteobacteria	Proteobacteria
Dermacoccus nishinomiyaensis	Dermacoccus	Dermacoccaceae	Actinomycetales	Actinobacteridae	Actinobacteria
Desulfobulbus R004	Desulfobulbus	Desulfobulbaceae	Desulfobacterales	Deltaproteobacteria	Proteobacteria
Desulfomicrobium orale	Desulfomicrobium	Desulfomicrobiaceae	Desulfovibrionales	Deltaproteobacteria	Proteobacteria
Desulfotomaculum SeaGull50	Desulfotomaculum	Peptococcaceae	Clostridiales	Clostridia	Firmicutes
Desulfovibrio fairfieldensis	Desulfovibrio	Desulfovibrionaceae	Desulfovibrionales	Deltaproteobacteria	Proteobacteria
Dialister BS016	Dialister	Veillonellaceae	Selenomonadales	Negativicutes	Firmicutes
Dialister invisus	Dialister	Veillonellaceae	Selenomonadales	Negativicutes	Firmicutes
Dialister micraerophilus	Dialister	Veillonellaceae	Selenomonadales	Negativicutes	Firmicutes
Dialister pneumosintes	Dialister	Veillonellaceae	Selenomonadales	Negativicutes	Firmicutes
Dolosigranulum pigrum	Dolosigranulum	Carnobacteriaceae	Lactobacillales	Bacilli	Firmicutes
Eggerthia catenaformis	Eggerthia	Erysipelotrichaceae	Erysipelotrichales	Erysipelotrichia	Firmicutes
Eikenella corrodens	Eikenella	Neisseriaceae	Neisseriales	Betaproteobacteria	Proteobacteria
Enterobacter aerogenes	Enterobacter	Enterobacteriaceae	Enterobacteriales	Gammaproteobacteria	Proteobacteria
Enterobacter cancerogenus	Enterobacter	Enterobacteriaceae	Enterobacteriales	Gammaproteobacteria	Proteobacteria
Enterobacter kobei	Enterobacter	Enterobacteriaceae	Enterobacteriales	Gammaproteobacteria	Proteobacteria
Enterococcus C100	Enterococcus	Enterococcaceae	Lactobacillales	Bacilli	Firmicutes
Enterococcus casseliflavus	Enterococcus	Enterococcaceae	Lactobacillales	Bacilli	Firmicutes
Enterococcus faecalis	Enterococcus	Enterococcaceae	Lactobacillales	Bacilli	Firmicutes
Enterococcus italicus	Enterococcus	Enterococcaceae	Lactobacillales	Bacilli	Firmicutes
Enterococcus oral taxon A43	Enterococcus	Enterococcaceae	Lactobacillales	Bacilli	Firmicutes
Erysipelothrix 10_3_A07	Erysipelothrix	Erysipelotrichaceae	Erysipelotrichales	Erysipelotrichi	Firmicutes
Escherichia coli	Escherichia	Enterobacteriaceae	Enterobacteriales	Gammaproteobacteria	Proteobacteria
Eubacterium brachy	unclassified Clostridiales C	Eubacteriaceae	Clostridiales	Clostridia	Firmicutes
Eubacterium minutum	unclassified Clostridiales C	Eubacteriaceae	Clostridiales	Clostridia	Firmicutes
Eubacterium nodatum	unclassified Clostridiales C	Eubacteriaceae	Clostridiales	Clostridia	Firmicutes
Eubacterium saphenum	unclassified Clostridiales C	Eubacteriaceae	Clostridiales	Clostridia	Firmicutes
Eubacterium sulci infirmum	unclassified Clostridiales C	Eubacteriaceae	Clostridiales	Clostridia	Firmicutes
Eubacterium yurii	unclassified Peptostreptococcaceae	Eubacteriaceae	Clostridiales	Clostridia	Firmicutes
Exiguobacterium aurantiacum mexicanum	Exiguobacterium	Bacillaceae	Bacillales	Bacilli	Firmicutes
Exiguobacterium oxidotolerans	Exiguobacterium	Bacillaceae	Bacillales	Bacilli	Firmicutes
Exiguobacterium profundum	Exiguobacterium	Bacillaceae	Bacillales	Bacilli	Firmicutes
Filifactor Novel GBNMMOK02G27C8	Filifactor	Peptostreptococcaceae	Clostridiales	Clostridia	Firmicutes
Filifactor alocis	Filifactor	Peptostreptococcaceae	Clostridiales	Clostridia	Firmicutes
Fretibacterium fastidiosum	Fretibacterium	Synergistaceae	Synergistales	Synergistia	Synergistetes
Fretibacterium oral taxon 359	Fretibacterium	Synergistaceae	Synergistales	Synergistia	Synergistetes
Fretibacterium oral taxon 360 453	Fretibacterium	Synergistaceae	Synergistales	Synergistia	Synergistetes
Fretibacterium oral taxon 361	Fretibacterium	Synergistaceae	Synergistales	Synergistia	Synergistetes
Fretibacterium oral taxon 362	Fretibacterium	Synergistaceae	Synergistales	Synergistia	Synergistetes
Fretibacterium oral taxon G36	Fretibacterium	Synergistaceae	Synergistales	Synergistia	Synergistetes
Fretibacterium sp. oral clone BB62	Fretibacterium	Synergistaceae	Synergistales	Synergistia	Synergistetes
Fusobacterium JF239554	Fusobacterium	Fusobacteriaceae	Fusobacteriales	Fusobacteria	Fusobacteria
Fusobacterium nbw727a02c1	Fusobacterium	Fusobacteriaceae	Fusobacteriales	Fusobacteria	Fusobacteria
Fusobacterium nucleatum subsp. animalis	Fusobacterium	Fusobacteriaceae	Fusobacteriales	Fusobacteria	Fusobacteria
Fusobacterium nucleatum subsp. fusiforme	Fusobacterium	Fusobacteriaceae	Fusobacteriales	Fusobacteria	Fusobacteria
Fusobacterium nucleatum subsp. nucleatum	Fusobacterium	Fusobacteriaceae	Fusobacteriales	Fusobacteria	Fusobacteria
Fusobacterium nucleatum subsp. polymorphum	Fusobacterium	Fusobacteriaceae	Fusobacteriales	Fusobacteria	Fusobacteria
Fusobacterium periodonticum	Fusobacterium	Fusobacteriaceae	Fusobacteriales	Fusobacteria	Fusobacteria
GN02 JF214631	GN02	GN02	GN02	GN02	GN02
GN02 oral taxon 871	GN02	GN02	GN02	GN02	GN02
Gemella bergeriae	Gemella	Staphylococcaceae	Bacillales	Bacilli	Firmicutes
Gemella haemolysans	Gemella	Staphylococcaceae	Bacillales	Bacilli	Firmicutes
Gemella morbillorum	Gemella	Staphylococcaceae	Bacillales	Bacilli	Firmicutes
Gemella sanguinis	Gemella	Staphylococcaceae	Bacillales	Bacilli	Firmicutes
Granulicatella adiacens	Granulicatella	Carnobacteriaceae	Lactobacillales	Bacilli	Firmicutes
Granulicatella elegans	Granulicatella	Carnobacteriaceae	Lactobacillales	Bacilli	Firmicutes
Haemophilus 3A01	Haemophilus	Pasteurellaceae	Pasteurellales	Gammaproteobacteria	Proteobacteria
Haemophilus haemolyticus	Haemophilus	Pasteurellaceae	Pasteurellales	Gammaproteobacteria	Proteobacteria
Haemophilus influenzae	Haemophilus	Pasteurellaceae	Pasteurellales	Gammaproteobacteria	Proteobacteria
Haemophilus oral taxon 036	Haemophilus	Pasteurellaceae	Pasteurellales	Gammaproteobacteria	Proteobacteria
Haemophilus parahaemolyticus	Haemophilus	Pasteurellaceae	Pasteurellales	Gammaproteobacteria	Proteobacteria
Haemophilus parainfluenzae	Haemophilus	Pasteurellaceae	Pasteurellales	Gammaproteobacteria	Proteobacteria
Haemophilus pittmaniae	Haemophilus	Pasteurellaceae	Pasteurellales	Gammaproteobacteria	Proteobacteria
Haemophilus sputorum	Haemophilus	Pasteurellaceae	Pasteurellales	Gammaproteobacteria	Proteobacteria
Helicobacter pylori	Helicobacter	Helicobacteraceae	Campylobacterales	Epsilonproteobacteria	Proteobacteria
Herbaspirillum frisingense	unclassified Oxalobacteraceae	Oxalobacteraceae	Burkholderiales	Betaproteobacteria	Proteobacteria
Johnsonella CK051	Johnsonella	Lachnospiraceae	Clostridiales	Clostridia	Firmicutes
Johnsonella ignava	Johnsonella	Lachnospiraceae	Clostridiales	Clostridia	Firmicutes
Jonquetella anthropi	Jonquetella	Synergistaceae	Synergistales	Synergistia	Synergistetes
Kingella DQ003616	Kingella	Neisseriaceae	Neisseriales	Betaproteobacteria	Proteobacteria
Kingella SG34	Kingella	Neisseriaceae	Neisseriales	Betaproteobacteria	Proteobacteria
Kingella denitrificans	Kingella	Neisseriaceae	Neisseriales	Betaproteobacteria	Proteobacteria
Kingella oral taxon 012	Kingella	Neisseriaceae	Neisseriales	Betaproteobacteria	Proteobacteria
Kingella oral taxon 459	Kingella	Neisseriaceae	Neisseriales	Betaproteobacteria	Proteobacteria
Kingella oral taxon 499	Kingella	Neisseriaceae	Neisseriales	Betaproteobacteria	Proteobacteria
Kingella oralis	Kingella	Neisseriaceae	Neisseriales	Betaproteobacteria	Proteobacteria
Lachnoanaerobaculum BS091	Lachnoanaerobaculum	Lachnospiraceae	Clostridiales	Clostridia	Firmicutes
Lachnoanaerobaculum JI012	Lachnoanaerobaculum	Lachnospiraceae	Clostridiales	Clostridia	Firmicutes
Lachnoanaerobaculum MCE9 104 E2	Lachnoanaerobaculum	Lachnospiraceae	Clostridiales	Clostridia	Firmicutes
Lachnoanaerobaculum orale	Lachnoanaerobaculum	Lachnospiraceae	Clostridiales	Clostridia	Firmicutes
Lachnoanaerobaculum saburreum	Lachnoanaerobaculum	Lachnospiraceae	Clostridiales	Clostridia	Firmicutes
Lachnoanaerobaculum saburreum	Lachnoanaerobaculum	Lachnospiraceae	Clostridiales	Clostridia	Firmicutes
Lachnoanaerobaculum umeaense	unclassified Lachnospiraceae A	Lachnospiraceae	Clostridiales	Clostridia	Firmicutes
Lachnospiraceae 2N1-30	unclassified Lachnospiraceae A	Lachnospiraceae	Clostridiales	Clostridia	Firmicutes
Lachnospiraceae 502G12	unclassified Lachnospiraceae A	Lachnospiraceae	Clostridiales	Clostridia	Firmicutes
Lachnospiraceae DO008	unclassified Lachnospiraceae A	Lachnospiraceae	Clostridiales	Clostridia	Firmicutes
Lachnospiraceae JM048	unclassified Lachnospiraceae B	Lachnospiraceae	Clostridiales	Clostridia	Firmicutes
Lachnospiraceae Novel FX94ZIM01CPXQV	unclassified Lachnospiraceae A	Lachnospiraceae	Clostridiales	Clostridia	Firmicutes
Lachnospiraceae RF118	unclassified Lachnospiraceae A	Lachnospiraceae	Clostridiales	Clostridia	Firmicutes
Lachnospiraceae nbw231h06c1	unclassified Lachnospiraceae A	Lachnospiraceae	Clostridiales	Clostridia	Firmicutes
Lachnospiraceae ncd998f08c1	unclassified Lachnospiraceae A	Lachnospiraceae	Clostridiales	Clostridia	Firmicutes
Lachnospiraceae oral taxon 096	unclassified Lachnospiraceae A	Lachnospiraceae	Clostridiales	Clostridia	Firmicutes
Lachnospiraceae oral taxon 100	unclassified Lachnospiraceae A	Lachnospiraceae	Clostridiales	Clostridia	Firmicutes
Lachnospiraceae oral taxon A61	unclassified Lachnospiraceae B	Lachnospiraceae	Clostridiales	Clostridia	Firmicutes
Lachnospiraceae oral taxon G33	unclassified Lachnospiraceae A	Lachnospiraceae	Clostridiales	Clostridia	Firmicutes
Lactobacillus acidophilus	Lactobacillus	Lactobacillaceae	Lactobacillales	Bacilli	Firmicutes
Lactobacillus casei rhamnosus	Lactobacillus	Lactobacillaceae	Lactobacillales	Bacilli	Firmicutes
Lactobacillus crispatus	Lactobacillus	Lactobacillaceae	Lactobacillales	Bacilli	Firmicutes
Lactobacillus delbrueckii	Lactobacillus	Lactobacillaceae	Lactobacillales	Bacilli	Firmicutes
Lactobacillus fermentum	Lactobacillus	Lactobacillaceae	Lactobacillales	Bacilli	Firmicutes
Lactobacillus frumenti	Lactobacillus	Lactobacillaceae	Lactobacillales	Bacilli	Firmicutes
Lactobacillus gasseri	Lactobacillus	Lactobacillaceae	Lactobacillales	Bacilli	Firmicutes
Lactobacillus helveticus	Lactobacillus	Lactobacillaceae	Lactobacillales	Bacilli	Firmicutes
Lactobacillus lactis	Lactobacillus	Lactobacillaceae	Lactobacillales	Bacilli	Firmicutes
Lactobacillus oris	Lactobacillus	Lactobacillaceae	Lactobacillales	Bacilli	Firmicutes
Lactobacillus plantarum	Lactobacillus	Lactobacillaceae	Lactobacillales	Bacilli	Firmicutes
Lactobacillus salivarius	Lactobacillus	Lactobacillaceae	Lactobacillales	Bacilli	Firmicutes
Lactobacillus ultunensis	Lactobacillus	Lactobacillaceae	Lactobacillales	Bacilli	Firmicutes
Lactobacillus vaginalis	Lactobacillus	Lactobacillaceae	Lactobacillales	Bacilli	Firmicutes
Lactococcus lactis	Lactococcus	Streptococcaceae	Lactobacillales	Bacilli	Firmicutes
Lautropia mirabilis	Lautropia	Burkholderiaceae	Burkholderiales	Betaproteobacteria	Proteobacteria
Leptotrichia 302H02	Leptotrichia	Fusobacteriaceae	Fusobacteriales	Fusobacteria	Fusobacteria
Leptotrichia Arg j44	Leptotrichia	Fusobacteriaceae	Fusobacteriales	Fusobacteria	Fusobacteria
Leptotrichia BU064	Leptotrichia	Fusobacteriaceae	Fusobacteriales	Fusobacteria	Fusobacteria
Leptotrichia BU064	Leptotrichia	Leptotrichiaceae	Fusobacteriales	Fusobacteria	Fusobacteria
Leptotrichia EI022	Leptotrichia	Fusobacteriaceae	Fusobacteriales	Fusobacteria	Fusobacteria
Leptotrichia EX103	Leptotrichia	Fusobacteriaceae	Fusobacteriales	Fusobacteria	Fusobacteria
Leptotrichia FP036	Leptotrichia	Fusobacteriaceae	Fusobacteriales	Fusobacteria	Fusobacteria
Leptotrichia GT020	Leptotrichia	Fusobacteriaceae	Fusobacteriales	Fusobacteria	Fusobacteria
Leptotrichia IK040	Leptotrichia	Fusobacteriaceae	Fusobacteriales	Fusobacteria	Fusobacteria
Leptotrichia Oral Taxon 847	Leptotrichia	Fusobacteriaceae	Fusobacteriales	Fusobacteria	Fusobacteria
Leptotrichia Phil b74	Leptotrichia	Fusobacteriaceae	Fusobacteriales	Fusobacteria	Fusobacteria
Leptotrichia WG j84	Leptotrichia	Fusobacteriaceae	Fusobacteriales	Fusobacteria	Fusobacteria
Leptotrichia buccalis	Leptotrichia	Fusobacteriaceae	Fusobacteriales	Fusobacteria	Fusobacteria
Leptotrichia goodfellowii	Leptotrichia	Fusobacteriaceae	Fusobacteriales	Fusobacteria	Fusobacteria
Leptotrichia hofstadii	Leptotrichia	Fusobacteriaceae	Fusobacteriales	Fusobacteria	Fusobacteria
Leptotrichia hongkongensis	Leptotrichia	Fusobacteriaceae	Fusobacteriales	Fusobacteria	Fusobacteria
Leptotrichia nbw822e09c1	Leptotrichia	Fusobacteriaceae	Fusobacteriales	Fusobacteria	Fusobacteria
Leptotrichia oral taxon 210	Leptotrichia	Fusobacteriaceae	Fusobacteriales	Fusobacteria	Fusobacteria
Leptotrichia oral taxon 223	Leptotrichia	Fusobacteriaceae	Fusobacteriales	Fusobacteria	Fusobacteria
Leptotrichia oral taxon 225	Leptotrichia	Fusobacteriaceae	Fusobacteriales	Fusobacteria	Fusobacteria
Leptotrichia oral taxon A71	Leptotrichia	Fusobacteriaceae	Fusobacteriales	Fusobacteria	Fusobacteria
Leptotrichia shahii	Leptotrichia	Fusobacteriaceae	Fusobacteriales	Fusobacteria	Fusobacteria
Leptotrichia trevisanii	Leptotrichia	Fusobacteriaceae	Fusobacteriales	Fusobacteria	Fusobacteria
Leptotrichia wadei	Leptotrichia	Fusobacteriaceae	Fusobacteriales	Fusobacteria	Fusobacteria
Leuconostoc FF b03 2	Leuconostoc	Leuconostocaceae	Lactobacillales	Bacilli	Firmicutes
Listeria monocytogenes	Listeria	Listeriaceae	Bacillales	Bacilli	Firmicutes
Lysobacter thermophilus	Lysobacter	Xanthomonadaceae	Xanthomonadales	Gammaproteobacteria	Proteobacteria
Megasphaera micronuciformis	Megasphaera	Veillonellaceae	Selenomonadales	Negativicutes	Firmicutes
Meiothermus timidus	Meiothermus	Thermaceae	Thermales	Deinococci	Deinococcus-Thermus
Methylobacillus MC1_16S_38	Methylobacillus	Methylophilaceae	Methylophilales	Betaproteobacteria	Proteobacteria
Methylobacillus MCCrF11	Methylobacillus	Methylophilaceae	Methylophilales	Betaproteobacteria	Proteobacteria
Methylobacterium MD02H10	Methylobacterium	Methylobacteriaceae	Rhizobiales	Alphaproteobacteria	Proteobacteria
Methylobacterium extorquens	Methylobacterium	Methylobacteriaceae	Rhizobiales	Alphaproteobacteria	Proteobacteria
Methylobacterium hispanicum	Methylobacterium	Methylobacteriaceae	Rhizobiales	Alphaproteobacteria	Proteobacteria
Methylobacterium jeotgali	Methylobacterium	Methylobacteriaceae	Rhizobiales	Alphaproteobacteria	Proteobacteria
Methylobacterium strain F15	Methylobacterium	Methylobacteriaceae	Rhizobiales	Alphaproteobacteria	Proteobacteria
Methylophilus 1H 31	Methylophilus	Methylobacteriaceae	Rhizobiales	Betaproteobacteria	Proteobacteria
Methylophilus leisingeri	Methylophilus	Methylobacteriaceae	Rhizobiales	Betaproteobacteria	Proteobacteria
Microbacterium aurum	Microbacterium	Microbacteriaceae	Actinomycetales	Actinobacteridae	Actinobacteria
Microbacterium laevaniformans	Microbacterium	Microbacteriaceae	Actinomycetales	Actinobacteridae	Actinobacteria
Microbacterium trichothecenolyticum	Microbacterium	Microbacteriaceae	Actinomycetales	Actinobacteridae	Actinobacteria
Micrococcus Novel GBNMMOK02I0032	Micrococcus	Micrococcaceae	Actinomycetales	Actinobacteridae	Actinobacteria
Micrococcus lylae	Arthrobacter	Micrococcaceae	Actinomycetales	Actinobacteridae	Actinobacteria
Mitsuokella oral taxon 131	Mitsuokella	Veillonellaceae	Selenomonadales	Negativicutes	Firmicutes
Mitsuokella oral taxon 521	Mitsuokella	Veillonellaceae	Selenomonadales	Negativicutes	Firmicutes
Mogibacterium neglectum vescum	Mogibacterium	Eubacteriaceae	Clostridiales	Clostridia	Firmicutes
Mogibacterium timidum	Mogibacterium	Eubacteriaceae	Clostridiales	Clostridia	Firmicutes
Moraxella caprae	Moraxella	Moraxellaceae	Pseudomonadales	Gammaproteobacteria	Proteobacteria
Moraxella nonliqufaciens	Moraxella	Moraxellaceae	Pseudomonadales	Gammaproteobacteria	Proteobacteria
Moraxella osloensis	Moraxella	Moraxellaceae	Pseudomonadales	Gammaproteobacteria	Proteobacteria
Mycoplasma faucium	Mycoplasma	Mycoplasmataceae	Mycoplasmatales	Mollicutes	Tenericutes
Mycoplasma genomosp. P1 MB1 G23 16S	Mycoplasma	Mycoplasmataceae	Mycoplasmatales	Mollicutes	Tenericutes
Mycoplasma salivarium	Mycoplasma	Mycoplasmataceae	Mycoplasmatales	Mollicutes	Tenericutes
Neisseria AP132	Neisseria	Neisseriaceae	Neisseriales	Betaproteobacteria	Proteobacteria
Neisseria Bol g69	Neisseria	Neisseriaceae	Neisseriales	Betaproteobacteria	Proteobacteria
Neisseria FJ557362	Neisseria	Neisseriaceae	Neisseriales	Betaproteobacteria	Proteobacteria
Neisseria GU431277	Neisseria	Neisseriaceae	Neisseriales	Betaproteobacteria	Proteobacteria
Neisseria JF220915	Neisseria	Neisseriaceae	Neisseriales	Betaproteobacteria	Proteobacteria
Neisseria bacilliformis	Neisseria	Neisseriaceae	Neisseriales	Betaproteobacteria	Proteobacteria
Neisseria elongata	Neisseria	Neisseriaceae	Neisseriales	Betaproteobacteria	Proteobacteria
Neisseria flava mucosa pharyngis	Neisseria	Neisseriaceae	Neisseriales	Betaproteobacteria	Proteobacteria
Neisseria flavescens	Neisseria	Neisseriaceae	Neisseriales	Betaproteobacteria	Proteobacteria
Neisseria lactamica	Neisseria	Neisseriaceae	Neisseriales	Betaproteobacteria	Proteobacteria
Neisseria meningitidis polysaccharea	Neisseria	Neisseriaceae	Neisseriales	Betaproteobacteria	Proteobacteria
Neisseria oralis	Neisseria	Neisseriaceae	Neisseriales	Betaproteobacteria	Proteobacteria
Neisseria sicca	Neisseria	Neisseriaceae	Neisserales	Betaproteobacteria	Proteobacteria
Neisseriaceae Ch g85	unclassified Neisseriaceae	Neisseriaceae	Neisseriales	Betaproteobacteria	Proteobacteria
Novosphingobium Cep1	Novosphingobium	Sphingomonadaceae	Sphingomonadales	Alphaproteobacteria	Proteobacteria
Novosphingobium DR550SWSAEE43	Novosphingobium	Sphingomonadaceae	Sphingomonadales	Alphaproteobacteria	Proteobacteria
Novosphingobium capsulatum	Novosphingobium	Sphingomonadaceae_x000B_	Sphingomonadales	Alphaproteobacteria	Proteobacteria
Novosphingobium oral taxon 006	Novosphingobium	Sphingomonadaceae	Sphingomonadales	Alphaproteobacteria	Proteobacteria
Novosphingobium panipatense	Novosphingobium	Sphingomonadaceae	Sphingomonadales	Alphaproteobacteria	Proteobacteria
Novosphingobium resinovorum	Novosphingobium	Sphingomonadaceae	Sphingomonadales	Alphaproteobacteria	Proteobacteria
OD1	OD1	OD1	OD1	OD1	OD1
OP11 Novel FX94ZIM01DPCOW	OP11	OP11	OP11	OP11	OP11
Odoribacter denticanis	Odoribacter	Porphyromonadaceae	Bacteroidales	Bacteroidia	Bacteroidetes
Olsenella C1	Olsenella	Coriobacteriaceae	Coriobacteriales	Coriobacteridae	Actinobacteria
Olsenella F0004	Olsenella	Coriobacteriaceae	Coriobacteriales	Coriobacteridae	Actinobacteria
Olsenella profusa	Olsenella	Coriobacteriaceae	Coriobacteriales	Coriobacteridae	Actinobacteria
Olsenella sp. oral taxon 809	Olsenella	Coriobacteriaceae	Coriobacteriales	Coriobacteridae	Actinobacteria
Olsenella uli	Olsenella	Coriobacteriaceae	Coriobacteriales	Coriobacteridae	Actinobacteria
Oribacterium 303B10	Oribacterium	Lachnospiraceae	Clostridiales	Clostridia	Firmicutes
Oribacterium AO068	Oribacterium	Lachnospiraceae	Clostridiales	Clostridia	Firmicutes
Oribacterium MCE7 60 E1	Oribacterium	Lachnospiraceae	Clostridiales	Clostridia	Firmicutes
Oribacterium sinus	Oribacterium	Lachnospiraceae	Clostridiales	Clostridia	Firmicutes
Oxalobacteraceae AKB-2008-KU1	unclassified Oxalobacteraceae	Oxalobacteraceae	Burkholderiales	Betaproteobacteria	Proteobacteria
Oxalobacteraceae AKB-2008-TA4	unclassified Oxalobacteraceae	Oxalobacteraceae	Burkholderiales	Betaproteobacteria	Proteobacteria
Oxalobacteraceae Y3L-53	unclassified Oxalobacteraceae	Oxalobacteraceae	Burkholderiales	Betaproteobacteria	Proteobacteria
Paenibacillus CA007	Paenibacillus	Paenibacillaceae	Bacillales	Bacilli	Firmicutes
Paenibacillus caespitis	Paenibacillus	Paenibacillaceae	Bacillales	Bacilli	Firmicutes
Paracoccus HMP2HR301AKFXG	Paracoccus	Rhodobacteraceae	Rhodobacterales	Alphaproteobacteria	Proteobacteria
Paracoccus MBIC4017	Paracoccus	Rhodobacteraceae	Rhodobacterales	Alphaproteobacteria	Proteobacteria
Paracoccus marinus	Paracoccus	Rhodobacteraceae	Rhodobacterales	Alphaproteobacteria	Proteobacteria
Paracoccus nbw280e06c1	Paracoccus	Rhodobacteraceae	Rhodobacterales	Alphaproteobacteria	Proteobacteria
Paracoccus yeei	Paracoccus	Rhodobacteraceae	Rhodobacterales	Alphaproteobacteria	Proteobacteria
Parascardovia denticolens	Bifidobacterium Scardovia	Bifidobacteriaceae	Bifidobacteriales	Actinobacteridae	Actinobacteria
Parvimonas Novel FZGQPNQ01CFGLF	Parvimonas	Clostridiales Family XI. Incertae Sedis	Clostridiales	Clostridia	Firmicutes
Parvimonas Novel FZIJQZN02G7LKN	Parvimonas	Clostridiales Family XI. Incertae Sedis	Clostridiales	Clostridia	Firmicutes
Parvimonas Novel FZIJQZN02H4LA7	Parvimonas	Clostridiales Family XI. Incertae Sedis	Clostridiales	Clostridia	Firmicutes
Parvimonas P4P 31 P3	Parvimonas	Clostridiales Family XI. Incertae Sedis	Clostridiales	Clostridia	Firmicutes
Parvimonas micra	Parvimonas	Clostridiales Family XI. Incertae Sedis	Clostridiales	Clostridia	Firmicutes
Pediococcus acidilactici	Pediococcus	Lactobacillaceae	Lactobacillales	Bacilli	Firmicutes
Pelomonas puraquae	Pelomonas	Comamonadaceae	Burkholderiales	Betaproteobacteria	Proteobacteria
Peptococcus BU014	Peptococcus	Peptococcaceae	Clostridiales	Clostridia	Firmicutes
Peptococcus HM250500	Peptococcus	Peptococcaceae	Clostridiales	Clostridia	Firmicutes
Peptococcus Novel FZIJQZN02H3X64	Peptococcus	Peptococcaceae	Clostridiales	Clostridia	Firmicutes
Peptococcus Novel FZIJQZN02ISXBH	Peptococcus	Peptococcaceae	Clostridiales	Clostridia	Firmicutes
Peptococcus oral taxon 075	Peptococcus	Peptococcaceae	Clostridiales	Clostridia	Firmicutes
Peptococcus oral taxon 167	Peptococcus	Peptococcaceae	Clostridiales	Clostridia	Firmicutes
Peptoniphilus 10_5_D04	Peptoniphilus	Clostridiales Family XI. Incertae Sedis	Clostridiales	Clostridia	Firmicutes
Peptoniphilus EX153	Peptoniphilus	Clostridiales Family XI. Incertae Sedis	Clostridiales	Clostridia	Firmicutes
Peptoniphilus asaccharolyticus harei	Peptoniphilus	Clostridiales Family XI. Incertae Sedis	Clostridiales	Clostridia	Firmicutes
Peptoniphilus lacrimalis	Peptoniphilus	Clostridiales Family XI. Incertae Sedis	Clostridiales	Clostridia	Firmicutes
Peptoniphilus massiliensis	Peptoniphilus	Clostridiales Family XI. Incertae Sedis	Clostridiales	Clostridia	Firmicutes
Peptoniphilus oral taxon 113	Peptoniphilus	Clostridiales Family XI. Incertae Sedis	Clostridiales	Clostridia	Firmicutes
Peptostreptococcaceae ncd925f03c1	unclassified Peptostreptococcaceae	Peptostreptococcaceae	Clostridiales	Clostridia	Firmicutes
Peptostreptococcaceae oral taxon 081	unclassified Peptostreptococcaceae	Peptostreptococcaceae	Clostridiales	Clostridia	Firmicutes
Peptostreptococcus stomatis	Peptostreptococcus	Peptostreptococcaceae	Clostridiales	Clostridia	Firmicutes
Phenylobacterium falsum	Phenylobacterium	Caulobacteraceae	Caulobacterales	Alphaproteobacteria	Proteobacteria
Phocaeicola abscessus	Phocaeicola	Prevotellaceae	Bacteroidales	Bacteroidia	Bacteroidetes
Phylum Acidobacteria	Acidobacteria	Acidobacteriaceae	Acidobacteriales	Acidobacteria	Acidobacteria
Phylum Aquificae	Aquificae	Aquificaceae	Aquificales	Aquificae	Aquificae
Phylum BRC1	BRC1	BRC1	BRC1	BRC1	BRC1
Phylum Chlamydiae	Chlamydiae	Chlamydiaceae	Chlamydiales	Chlamydiae	Chlamydiae
Phylum Chlorobi	Chlorobi	Chlorobiaceae	Chlorobiales	Chlorobia	Chlorobi
Phylum Chrysiogenetes	Chrysiogenetes	Chrysiogenaceae	Chrysiogenales	Chrysiogenetes	Chrysiogenetes
Phylum Cyanobacteria	Cyanobacteria	Nostocaceae	Nostocales	Cyanobacteria	Cyanobacteria
Phylum Dehalococcoides	Dehalococcoides	Dehalococcoides	Dehalococcoides	Dehalococcoidetes	Chloroflexi
Phylum Dictyoglomi	Dictyoglomi	Dictyoglomaceae	Dictyoglomales	Dictyoglomi	Dictyoglomi
Phylum Fibrobacteres	Fibrobacteres	Fibrobacteraceae	Fibrobacterales	Fibrobacteres	Fibrobacteres
Phylum Gemmatimonadetes	Gemmatimonadetes	Gemmatimonadaceae	Gemmatimonadales	Gemmatimonadetes	Gemmatimonadetes
Phylum Lentisphaerae	Lentisphaerae	Victivallaceae	Victivallales	Lentisphaerae	Lentisphaerae
Phylum Nitrospira	Nitrospira	Nitrospiraceae	Nitrospirales	Nitrospira	Nitrospira
Phylum OP10	OP10	OP10	OP10	OP10	OP10
Phylum OP11	OP11	OP11	OP11	OP11	OP11
Phylum Planctomycetes	Planctomycetes	Planctomycetaceae	Planctomycetales	Planctomycetacia	Planctomycetes
Phylum SR1	SR1	SR1	SR1	SR1	SR1
Phylum Tenericutes	Tenericutes	Mycoplasmataceae	Mycoplasmatales	Mollicutes	Tenericutes
Phylum Thermodesulfobacteria	Thermodesulfobacteria	Thermodesulfobacteriaceae	Thermodesulfobacteriales	Thermodesulfobacteria	Thermodesulfobacteria
Phylum Thermomicrobia	Thermomicrobia	Thermomicrobiaceae	Thermomicrobiales	Thermomicrobia	Chloroflexi
Phylum Thermotogae	Thermotogae	Thermotogaceae	Thermotogales	Thermotogae	Thermotogae
Phylum Verrucomicrobia	Verrucomicrobia	Verrucomicrobiaceae	Verrucomicrobiales	Verucomicrobiae	Verrucomicrobia
Phylum WS3	WS3	WS3	WS3	WS3	WS3
Porphyromonas CW034	Porphyromonas	Porphyromonadaceae	Bacteroidales	Bacteroidia	Bacteroidetes
Porphyromonas HF001	Porphyromonas	Porphyromonadaceae	Bacteroidales	Bacteroidia	Bacteroidetes
Porphyromonas catoniae	Porphyromonas	Porphyromonadaceae	Bacteroidales	Bacteroidia	Bacteroidetes
Porphyromonas endodontalis	Porphyromonas	Porphyromonadaceae	Bacteroidales	Bacteroidia	Bacteroidetes
Porphyromonas gingivalis	Porphyromonas	Porphyromonadaceae	Bacteroidales	Bacteroidia	Bacteroidetes
Prevotella 301G11	Prevotella	Prevotellaceae	Bacteroidales	Bacteroidia	Bacteroidetes
Prevotella 303A09	Prevotella	Prevotellaceae	Bacteroidales	Bacteroidia	Bacteroidetes
Prevotella 701G08	Prevotella	Prevotellaceae	Bacteroidales	Bacteroidia	Bacteroidetes
Prevotella BR014	Prevotella	Prevotellaceae	Bacteroidales	Bacteroidia	Bacteroidetes
Prevotella BS041	Prevotella	Prevotellaceae	Bacteroidales	Bacteroidia	Bacteroidetes
Prevotella E7 34	Prevotella	Prevotellaceae	Bacteroidales	Bacteroidia	Bacteroidetes
Prevotella FW035	Prevotella	Prevotellaceae	Bacteroidales	Bacteroidia	Bacteroidetes
Prevotella GQ038528	Prevotella	Prevotellaceae	Bacteroidales	Bacteroidia	Bacteroidetes
Prevotella IK053	Prevotella	Prevotellaceae	Bacteroidales	Bacteroidia	Bacteroidetes
Prevotella YT053	Prevotella	Prevotellaceae	Bacteroidales	Bacteroidia	Bacteroidetes
Prevotella aurantiaca	Prevotella	Prevotellaceae	Bacteroidales	Bacteroidia	Bacteroidetes
Prevotella baroniae	Prevotella	Prevotellaceae	Bacteroidales	Bacteroidia	Bacteroidetes
Prevotella buccae	Prevotella	Prevotellaceae	Bacteroidales	Bacteroidia	Bacteroidetes
Prevotella dentalis	Prevotella	Prevotellaceae	Bacteroidales	Bacteroidia	Bacteroidetes
Prevotella denticola	Prevotella	Prevotellaceae	Bacteroidales	Bacteroidia	Bacteroidetes
Prevotella enoeca	Prevotella	Prevotellaceae	Bacteroidales	Bacteroidia	Bacteroidetes
Prevotella fusca	Prevotella	Prevotellaceae	Bacteroidales	Bacteroidia	Bacteroidetes
Prevotella genomosp. P4	Prevotella	Prevotellaceae	Bacteroidales	Bacteroidia	Bacteroidetes
Prevotella histicola	Prevotella	Prevotellaceae	Bacteroidales	Bacteroidia	Bacteroidetes
Prevotella intermedia	Prevotella	Prevotellaceae	Bacteroidales	Bacteroidia	Bacteroidetes
Prevotella loescheii	Prevotella	Prevotellaceae	Bacteroidales	Bacteroidia	Bacteroidetes
Prevotella maculosa	Prevotella	Prevotellaceae	Bacteroidales	Bacteroidia	Bacteroidetes
Prevotella marshii	Prevotella	Prevotellaceae	Bacteroidales	Bacteroidia	Bacteroidetes
Prevotella melaninogenica	Prevotella	Prevotellaceae	Bacteroidales	Bacteroidia	Bacteroidetes
Prevotella micans	Prevotella	Prevotellaceae	Bacteroidales	Bacteroidia	Bacteroidetes
Prevotella multiformis	Prevotella	Prevotellaceae	Bacteroidales	Bacteroidia	Bacteroidetes
Prevotella multisaccharivorax	Prevotella	Prevotellaceae	Bacteroidales	Bacteroidia	Bacteroidetes
Prevotella nigrescens	Prevotella	Prevotellaceae	Bacteroidales	Bacteroidia	Bacteroidetes
Prevotella oral clone 10B515	Prevotella	Prevotellaceae	Bacteroidales	Bacteroidia	Bacteroidetes
Prevotella oral taxon 292	Prevotella	Prevotellaceae	Bacteroidales	Bacteroidia	Bacteroidetes
Prevotella oral taxon 299	Prevotella	Prevotellaceae	Bacteroidales	Bacteroidia	Bacteroidetes
Prevotella oral taxon 300	Prevotella	Prevotellaceae	Bacteroidales	Bacteroidia	Bacteroidetes
Prevotella oral taxon 304	Prevotella	Prevotellaceae	Bacteroidales	Bacteroidia	Bacteroidetes
Prevotella oral taxon 306	Prevotella	Prevotellaceae	Bacteroidales	Bacteroidia	Bacteroidetes
Prevotella oralis	Prevotella	Prevotellaceae	Bacteroidales	Bacteroidia	Bacteroidetes
Prevotella oris	Prevotella	Prevotellaceae	Bacteroidales	Bacteroidia	Bacteroidetes
Prevotella oulorum	Prevotella	Prevotellaceae	Bacteroidales	Bacteroidia	Bacteroidetes
Prevotella pallens	Prevotella	Prevotellaceae	Bacteroidales	Bacteroidia	Bacteroidetes
Prevotella pleuritidis	Prevotella	Prevotellaceae	Bacteroidales	Bacteroidia	Bacteroidetes
Prevotella saccharolytica	Prevotella	Prevotellaceae	Bacteroidales	Bacteroidia	Bacteroidetes
Prevotella salivae	Prevotella	Prevotellaceae	Bacteroidales	Bacteroidia	Bacteroidetes
Prevotella scopos	Prevotella	Prevotellaceae	Bacteroidales	Bacteroidia	Bacteroidetes
Prevotella shahii	Prevotella	Prevotellaceae	Bacteroidales	Bacteroidia	Bacteroidetes
Prevotella timonensis	Prevotella	Prevotellaceae	Bacteroidales	Bacteroidia	Bacteroidetes
Prevotella veroralis	Prevotella	Prevotellaceae	Bacteroidales	Bacteroidia	Bacteroidetes
Propionibacterium BN085	Propionibacterium	Propionibacteriaceae	Actinomycetales	Actinobacteridae	Actinobacteria
Propionibacterium acidifaciens	Propionibacterium	Propionibacteriaceae	Actinomycetales	Actinobacteridae	Actinobacteria
Propionibacterium acnes	Propionibacterium	Propionibacteriaceae	Actinomycetales	Actinobacteridae	Actinobacteria
Propionibacterium granulosum	Propionibacterium	Propionibacteriaceae	Actinomycetales	Actinobacteridae	Actinobacteria
Propionibacterium propionicus	Propionibacterium	Propionibacteriaceae	Actinomycetales	Actinobacteridae	Actinobacteria
Propionivibrio HE018	Propionivibrio	Rhodocyclaceae	Rhodocyclales	Betaproteobacteria	Proteobacteria
Proteiniphilum 40q_3	Proteiniphilum	Porphyromonadaceae	Bacteroidales	Bacteroidia	Bacteroidetes
Pseudomonas aeruginosa	Pseudomonas	Pseudomonadaceae	Pseudomonadales	Gammaproteobacteria	Proteobacteria
Pseudomonas monteilii	Pseudomonas	Pseudomonadaceae	Pseudomonadales	Gammaproteobacteria	Proteobacteria
Pseudomonas nbw505h03c1	Pseudomonas	Pseudomonadaceae	Pseudomonadales	Gammaproteobacteria	Proteobacteria
Pseudomonas stutzeri	Pseudomonas	Pseudomonadaceae	Pseudomonadales	Gammaproteobacteria	Proteobacteria
Pseudomonas synxantha	Pseudomonas	Pseudomonadaceae	Pseudomonadales	Gammaproteobacteria	Proteobacteria
Pseudoramibacter alactolyticus	Pseudoramibacter	Eubacteriaceae	Clostridiales	Clostridia	Firmicutes
Psychrobacter arenosus	Psychrobacter	Moraxellaceae	Pseudomonadales	Gammaproteobacteria	Proteobacteria
Pyramidobacter piscolens	Pyramidobacter	Synergistaceae	Synergistales	Synergistia	Synergistetes
Rahnella aquatilis	Rahnella	Enterobacteriaceae	Enterobacteriales	Gammaproteobacteria	Proteobacteria
Ralstonia insidiosa	Ralstonia	Burkholderiaceae	Burkholderiales	Betaproteobacteria	Proteobacteria
Ralstonia oral taxon 027	Ralstonia	Burkholderiaceae	Burkholderiales	Betaproteobacteria	Proteobacteria
Raoultella ornithinolytica	Raoultella	Enterobacteriaceae	Enterobacteriales	Gammaproteobacteria	Proteobacteria
Raoultella terrigena	Raoultella	Enterobacteriaceae	Enterobacteriales	Gammaproteobacteria	Proteobacteria
Rathayibacter nbt108d11	Rathayibacter	Microbacteriaceae	Actinomycetales	Actinobacteridae	Actinobacteria
Rhizobium AKIW473	Rhizobium	Rhizobiaceae	Rhizobiales_x000B_	Alphaproteobacteria	Proteobacteria
Rhizobium p03 D10	Rhizobium	Rhizobiaceae	Rhizobiales	Alphaproteobacteria	Proteobacteria
Rhizobium radiobacter	Rhizobium	Rhizobiaceae	Rhizobiales	Alphaproteobacteria	Proteobacteria
Rhodobacter RL185 aaj69a12	Rhodobacter	Rhodobacteraceae	Rhodobacterales	Alphaproteobacteria	Proteobacteria
Rhodobacter sphaeroides	Rhodobacter	Rhodobacteraceae	Rhodobacterales	Alphaproteobacteria	Proteobacteria
Rhodothermus EU249949	Rhodothermus	Bacteroidaceae	Bacteroidales	Bacteroidia	Bacteroidetes
Rhodovarius lipocyclicus	Rhodovarius	Rhodovarius	Rhodovarius	Alphaproteobacteria	Proteobacteria
Roseateles aquatilis	Roseateles	unclassified Burkholderiales	Burkholderiales	Betaproteobacteria	Proteobacteria
Rothia aeria	Rothia	Micrococcaceae	Actinomycetales	Actinobacteridae	Actinobacteria
Rothia dentocariosa	Rothia	Micrococcaceae	Actinomycetales	Actinobacteridae	Actinobacteria
Rothia mucilaginosa	Rothia	Micrococcaceae	Actinomycetales	Actinobacteridae	Actinobacteria
Rubrobacter xylanophilus	Rubrobacter	Rubrobacteraceae	Rubrobacteridae	Rubrobacteridae	Actinobacteria
SR1 AF125207	SR1	SR1	SR1	SR1	SR1
SR1 DQ639513	SR1	SR1	SR1	SR1	SR1
SR1 ncd2777g11c1	SR1	SR1	SR1	SR1	SR1
Scardovia inopinata	Bifidobacterium Scardovia	Bifidobacteriaceae	Bifidobacteriales	Actinobacteridae	Actinobacteria
Scardovia wiggsiae	Bifidobacterium Scardovia	Bifidobacteriaceae	Bifidobacteriales	Actinobacteridae	Actinobacteria
Selenomonas 201B03	Selenomonas	Veillonellaceae	Selenomonadales	Negativicutes	Firmicutes
Selenomonas 403445	Selenomonas	Veillonellaceae	Selenomonadales	Negativicutes	Firmicutes
Selenomonas 502C12	Selenomonas	Veillonellaceae	Selenomonadales	Negativicutes	Firmicutes
Selenomonas AA024	Selenomonas	Veillonellaceae	Selenomonadales	Negativicutes	Firmicutes
Selenomonas AJ036	Selenomonas	Veillonellaceae	Selenomonadales	Negativicutes	Firmicutes
Selenomonas CS024	Selenomonas	Veillonellaceae	Selenomonadales	Negativicutes	Firmicutes
Selenomonas DO042	Selenomonas	Veillonellaceae	Selenomonadales	Negativicutes	Firmicutes
Selenomonas DY027	Selenomonas	Veillonellaceae	Selenomonadales	Negativicutes	Firmicutes
Selenomonas EY047	Selenomonas	Veillonellaceae	Selenomonadales	Negativicutes	Firmicutes
Selenomonas FT050	Selenomonas	Veillonellaceae	Selenomonadales	Negativicutes	Firmicutes
Selenomonas GU413405	Selenomonas	Veillonellaceae	Selenomonadales	Negativicutes	Firmicutes
Selenomonas JI021	Selenomonas	Veillonellaceae	Selenomonadales	Negativicutes	Firmicutes
Selenomonas artemidis	Selenomonas	Veillonellaceae	Selenomonadales	Negativicutes	Firmicutes
Selenomonas dianae	Selenomonas	Veillonellaceae	Selenomonadales	Negativicutes	Firmicutes
Selenomonas flueggei	Selenomonas	Veillonellaceae	Selenomonadales	Negativicutes	Firmicutes
Selenomonas genomosp. P5	Selenomonas	Veillonellaceae	Selenomonadales	Negativicutes	Firmicutes
Selenomonas infelix	Selenomonas	Veillonellaceae	Selenomonadales	Negativicutes	Firmicutes
Selenomonas novel_125930	Selenomonas	Veillonellaceae	Selenomonadales	Negativicutes	Firmicutes
Selenomonas noxia	Selenomonas	Veillonellaceae	Selenomonadales	Negativicutes	Firmicutes
Selenomonas oral taxon 149	Selenomonas	Veillonellaceae	Selenomonadales	Negativicutes	Firmicutes
Selenomonas oral taxon E97	Selenomonas	Veillonellaceae	Selenomonadales	Negativicutes	Firmicutes
Selenomonas oral taxon F80	Selenomonas	Veillonellaceae	Selenomonadales	Negativicutes	Firmicutes
Selenomonas oral taxon H66	Selenomonas	Veillonellaceae	Selenomonadales	Negativicutes	Firmicutes
Selenomonas sputigena	Selenomonas	Veillonellaceae	Selenomonadales	Negativicutes	Firmicutes
Shuttleworthia satelles	Shuttleworthia	Lachnospiraceae	Clostridiales	Clostridia	Firmicutes
Simonsiella ncd2672g08c1	Simonsiella	Neisseriaceae	Neisseriales	Betaproteobacteria	Proteobacteria
Slackia exigua	Slackia	Coriobacteriaceae	Coriobacteriales	Coriobacteridae	Actinobacteria
Solobacterium E31-11	Solobacterium	Erysipelotrichaceae	Erysipelotrichales	Erysipelotrichi	Firmicutes
Solobacterium moorei	Solobacterium	Erysipelotrichaceae	Erysipelotrichales	Erysipelotrichi	Firmicutes
Sphaerotilus natans	Sphaerotilus	unclassified Burkholderiales	Burkholderiales	Betaproteobacteria	Proteobacteria
Sphingobacterium multivorum	Sphingobacterium	Sphingobacteriaceae	Sphingobacteriales	Sphingobacteria	Bacteroidetes
Sphingobium yanoikuyae	Sphingobium	Sphingomonadaceae	Sphingomonadales	Alphaproteobacteria	Proteobacteria
Sphingomonas MN 122.2a	Sphingomonas	Sphingomonadaceae	Sphingomonadales	Alphaproteobacteria	Proteobacteria
Sphingomonas azotifigens	Sphingomonas	Sphingomonadaceae	Sphingomonadales	Alphaproteobacteria	Proteobacteria
Sphingomonas echinoides parapaucimobilis	Sphingomonas	Sphingomonadaceae	Sphingomonadales	Alphaproteobacteria	Proteobacteria
Sphingomonas nbw1120g06c1	Sphingomonas	Sphingomonadaceae	Sphingomonadales	Alphaproteobacteria	Proteobacteria
Sphingomonas nbw625e08c1	Sphingomonas	Sphingomonadaceae	Sphingomonadales	Alphaproteobacteria	Proteobacteria
Sphingomonas nbw99d07c1	Sphingomonas	Sphingomonadaceae	Sphingomonadales	Alphaproteobacteria	Proteobacteria
Spirochaetes Novel GCV1N4H01EJCP4	unclassified Spirochaetes	Spirochaetes	unclassified Spirochaetes	Spirochaetes	Spirochaetes
Staphylococcus aureus	Staphylococcus	Staphylococcaceae	Bacillales	Bacilli	Firmicutes
Staphylococcus epidermidis	Staphylococcus	Staphylococcaceae	Bacillales	Bacilli	Firmicutes
Staphylococcus hominis	Staphylococcus	Staphylococcaceae	Bacillales	Bacilli	Firmicutes
Staphylococcus warneri	Staphylococcus	Staphylococcaceae	Bacillales	Bacilli	Firmicutes
Stenotrophomonas rhizophila	Stenotrophomonas	Xanthomonadaceae	Xanthomonadales	Gammaproteobacteria	Proteobacteria
Stomatobaculum MCE9 173	Stomatobaculum	Lachnospiraceae	Clostridiales	Clostridia	Firmicutes
Stomatobaculum longum	Stomatobaculum	Lachnospiraceae	Clostridiales	Clostridia	Firmicutes
Streptococcus ASCB04	Streptococcus	Streptococcaceae	Lactobacillales	Bacilli	Firmicutes
Streptococcus AY020	Streptococcus	Streptococcaceae	Lactobacillales	Bacilli	Firmicutes
Streptococcus E67Ca-231	Streptococcus	Streptococcaceae	Lactobacillales	Bacilli	Firmicutes
Streptococcus ET G 4d04	Streptococcus	Streptococcaceae	Lactobacillales	Bacilli	Firmicutes
Streptococcus FX003	Streptococcus	Streptococcaceae	Lactobacillales	Bacilli	Firmicutes
Streptococcus GM006	Streptococcus	Streptococcaceae	Lactobacillales	Bacilli	Firmicutes
Streptococcus SK44	Streptococcus	Streptococcaceae	Lactobacillales	Bacilli	Firmicutes
Streptococcus VG051	Streptococcus	Streptococcaceae	Lactobacillales	Bacilli	Firmicutes
Streptococcus agalactiae	Streptococcus	Streptococcaceae	Lactobacillales	Bacilli	Firmicutes
Streptococcus anginosus	Streptococcus	Streptococcaceae	Lactobacillales	Bacilli	Firmicutes
Streptococcus australis	Streptococcus	Streptococcaceae	Lactobacillales	Bacilli	Firmicutes
Streptococcus cristatus	Streptococcus	Streptococcaceae	Lactobacillales	Bacilli	Firmicutes
Streptococcus downei	Streptococcus	Streptococcaceae	Lactobacillales	Bacilli	Firmicutes
Streptococcus gordonii	Streptococcus	Streptococcaceae	Lactobacillales	Bacilli	Firmicutes
Streptococcus intermedius constellatus	Streptococcus	Streptococcaceae	Lactobacillales	Bacilli	Firmicutes
Streptococcus lactarius	Streptococcus	Streptococcaceae	Lactobacillales	Bacilli	Firmicutes
Streptococcus massiliensis	Streptococcus	Streptococcaceae	Lactobacillales	Bacilli	Firmicutes
Streptococcus mitis pneumoniae infantis oralis	Streptococcus	Streptococcaceae	Lactobacillales	Bacilli	Firmicutes
Streptococcus mutans	Streptococcus	Streptococcaceae	Lactobacillales	Bacilli	Firmicutes
Streptococcus oligofermentans sinensis	Streptococcus	Streptococcaceae	Lactobacillales	Bacilli	Firmicutes
Streptococcus oral taxon 066	Streptococcus	Streptococcaceae	Lactobacillales	Bacilli	Firmicutes
Streptococcus oral taxon B66	Streptococcus	Streptococcaceae	Lactobacillales	Bacilli	Firmicutes
Streptococcus parasanguinis	Streptococcus	Streptococcaceae	Lactobacillales	Bacilli	Firmicutes
Streptococcus peroris	Streptococcus	Streptococcaceae	Lactobacillales	Bacilli	Firmicutes
Streptococcus pyogenes	Streptococcus	Streptococcaceae	Lactobacillales	Bacilli	Firmicutes
Streptococcus sanguinis	Streptococcus	Streptococcaceae	Lactobacillales	Bacilli	Firmicutes
Streptococcus sobrinus	Streptococcus	Streptococcaceae	Lactobacillales	Bacilli	Firmicutes
Streptococcus strain GiTF	Streptococcus	Streptococcaceae	Lactobacillales	Bacilli	Firmicutes
Streptococcus vestibularis salivarius	Streptococcus	Streptococcaceae	Lactobacillales	Bacilli	Firmicutes
Syntrophomonas P4PB 66	Syntrophomonas	Syntrophomonadaceae	Clostridiales	Clostridia	Firmicutes
TM7 069095_327	TM7	TM7	TM7	TM7	TM7
TM7 401H12	TM7	TM7	TM7	TM7	TM7
TM7 6BB802	TM7	TM7	TM7	TM7	TM7
TM7 7BB428	TM7	TM7	TM7	TM7	TM7
TM7 B350-25	TM7	TM7	TM7	TM7	TM7
TM7 EU670068	TM7	TM7	TM7	TM7	TM7
TM7 GL2-61	TM7	TM7	TM7	TM7	TM7
TM7 HLZTBDU01AHOD5	TM7	TM7	TM7	TM7	TM7
TM7 HMCYOYX01DJQVU	TM7	TM7	TM7	TM7	TM7
TM7 Novel GBNMMOK01C81NC	TM7	TM7	TM7	TM7	TM7
TM7 Novel GBNMMOK01CQHW4	TM7	TM7	TM7	TM7	TM7
TM7 UB12	TM7	TM7	TM7	TM7	TM7
TM7 nbw1037h06c1	TM7	TM7	TM7	TM7	TM7
TM7 ncd2572f03c1	TM7	TM7	TM7	TM7	TM7
TM7 ncd2741e10c1	TM7	TM7	TM7	TM7	TM7
TM7 oral taxon 347	TM7	TM7	TM7	TM7	TM7
TM7 oral taxon 348	TM7	TM7	TM7	TM7	TM7
TM7 oral taxon 349	TM7	TM7	TM7	TM7	TM7
TM7 oral taxon 350	TM7	TM7	TM7	TM7	TM7
TM7 oral taxon 351	TM7	TM7	TM7	TM7	TM7
TM7 oral taxon 352	TM7	TM7	TM7	TM7	TM7
TM7 oral taxon 355	TM7	TM7	TM7	TM7	TM7
TM7 oral taxon 437	TM7	TM7	TM7	TM7	TM7
TM7 oral taxon 488	TM7	TM7	TM7	TM7	TM7
Tannerella BU063	Tannerella	Porphyromonadaceae	Bacteroidales	Bacteroidia	Bacteroidetes
Tannerella forsythia	Tannerella	Porphyromonadaceae	Bacteroidales	Bacteroidia	Bacteroidetes
Tannerella oral taxon 808	Tannerella	Porphyromonadaceae	Bacteroidales	Bacteroidia	Bacteroidetes
Thermodesulfovibrio AB021304	Thermodesulfovibrio	Nitrospiraceae	Nitrospirales	Nitrospira	Nitrospira
Thermoleophilum album	Thermoleophilum	Thermoleophilaceae	Thermoleophilales	Rubrobacteridae	Actinobacteria
Thermus scotoductus	Thermus	Thermaceae	Thermales	Deinococci	Deinococcus-Thermus
Thiobacter AB2B-51	Thiobacter		Burkholderiales	Betaproteobacteria	Proteobacteria
Thiobacter EU281328	Thiobacter	Hydrogenophilaceae	Burkholderiales	Betaproteobacteria	Proteobacteria
Treponema 3:D:BQ032	Treponema	Spirochaetaceae	Spirochaetales	Spirochaetes	Spirochaetes
Treponema 3:E:AT013	Treponema	Spirochaetaceae	Spirochaetales	Spirochaetes	Spirochaetes
Treponema 3:G:BB003	Treponema	Spirochaetaceae	Spirochaetales	Spirochaetes	Spirochaetes
Treponema Arg f118	Treponema	Spirochaetaceae	Spirochaetales	Spirochaetes	Spirochaetes
Treponema BZ013	Treponema	Spirochaetaceae	Spirochaetales	Spirochaetes	Spirochaetes
Treponema E D 05 72	Treponema	Spirochaetaceae	Spirochaetales	Spirochaetes	Spirochaetes
Treponema II:C:T1	Treponema	Spirochaetaceae	Spirochaetales	Spirochaetes	Spirochaetes
Treponema II:I:C53	Treponema	Spirochaetaceae	Spirochaetales	Spirochaetes	Spirochaetes
Treponema III:A:D24	Treponema	Spirochaetaceae	Spirochaetales	Spirochaetes	Spirochaetes
Treponema III:F:AT004	Treponema	Spirochaetaceae	Spirochaetales	Spirochaetes	Spirochaetes
Treponema JU031	Treponema	Spirochaetaceae	Spirochaetales	Spirochaetes	Spirochaetes
Treponema Novel FX94ZIM01A3YUD	Treponema	Spirochaetaceae	Spirochaetales	Spirochaetes	Spirochaetes
Treponema Novel FX94ZIM01AOT6O	Treponema	Spirochaetaceae	Spirochaetales	Spirochaetes	Spirochaetes
Treponema Novel FX94ZIM01CNV0H	Treponema	Spirochaetaceae	Spirochaetales	Spirochaetes	Spirochaetes
Treponema Novel FX94ZIM02F37Y0	Treponema	Spirochaetaceae	Spirochaetales	Spirochaetes	Spirochaetes
Treponema Novel GCV1N4H01EYZKL	Treponema	Spirochaetaceae	Spirochaetales	Spirochaetes	Spirochaetes
Treponema Phil g88	Treponema	Spirochaetaceae	Spirochaetales	Spirochaetes	Spirochaetes
Treponema Phil_g6	Treponema	Spirochaetaceae	Spirochaetales	Spirochaetes	Spirochaetes
Treponema amylovorum	Treponema	Spirochaetaceae	Spirochaetales	Spirochaetes	Spirochaetes
Treponema denticola	Treponema	Spirochaetaceae	Spirochaetales	Spirochaetes	Spirochaetes
Treponema genomosp. P4	Treponema	Spirochaetaceae	Spirochaetales	Spirochaetes	Spirochaetes
Treponema lecithinolyticum	Treponema	Spirochaetaceae	Spirochaetales	Spirochaetes	Spirochaetes
Treponema maltophilum	Treponema	Spirochaetaceae	Spirochaetales	Spirochaetes	Spirochaetes
Treponema oral taxon 230	Treponema	Spirochaetaceae	Spirochaetales	Spirochaetes	Spirochaetes
Treponema oral taxon 258	Treponema	Spirochaetaceae	Spirochaetales	Spirochaetes	Spirochaetes
Treponema oral taxon 263	Treponema	Spirochaetaceae	Spirochaetales	Spirochaetes	Spirochaetes
Treponema oral taxon 270	Treponema	Spirochaetaceae	Spirochaetales	Spirochaetes	Spirochaetes
Treponema oral taxon 508	Treponema	Spirochaetaceae	Spirochaetales	Spirochaetes	Spirochaetes
Treponema oral taxon 517	Treponema	Spirochaetaceae	Spirochaetales	Spirochaetes	Spirochaetes
Treponema oral taxon G41	Treponema	Spirochaetaceae	Spirochaetales	Spirochaetes	Spirochaetes
Treponema oral taxon G53	Treponema	Spirochaetaceae	Spirochaetales	Spirochaetes	Spirochaetes
Treponema parvum	Treponema	Spirochaetaceae	Spirochaetales	Spirochaetes	Spirochaetes
Treponema pectinovorum	Treponema	Spirochaetaceae	Spirochaetales	Spirochaetes	Spirochaetes
Treponema socranskii subsp. buccale paredis socranskii	Treponema	Spirochaetaceae	Spirochaetales	Spirochaetes	Spirochaetes
Treponema vincentii medium	Treponema	Spirochaetaceae	Spirochaetales	Spirochaetes	Spirochaetes
Unclassified Bacteria Novel FZIJQZN01DEV7M	Unclassified Bacteria	Unclassified Bacteria	Unclassified Bacteria	Unclassified Bacteria	Unclassified Bacteria
Unclassified JE87	Unclassified	Unclassified	Unclassified	Unclassified	Unclassified
Veillonella 59q_13	Veillonella	Veillonellaceae	Selenomonadales	Negativicutes	Firmicutes
Veillonella HB016	Veillonella	Veillonellaceae	Selenomonadales	Negativicutes	Firmicutes
Veillonella atypica dispar parvula	Veillonella	Veillonellaceae	Selenomonadales	Negativicutes	Firmicutes
Veillonellaceae oral taxon 129	unclassified Veillonellaceae	Veillonellaceae	Selenomonadales	Negativicutes	Firmicutes
Veillonellaceae oral taxon 132 150	unclassified Veillonellaceae	Veillonellaceae	Selenomonadales	Negativicutes	Firmicutes
Veillonellaceae oral taxon 135 145 148 155	unclassified Veillonellaceae	Veillonellaceae	Selenomonadales	Negativicutes	Firmicutes
Wautersiella falsenii	Wautersiella	Flavobacteriaceae	Flavobacteriales	Flavobacteria	Bacteroidetes
Xanthomonas nbw424b01c1	Xanthomonas	Xanthomonadaceae	Xanthomonadales	Gammaproteobacteria	Proteobacteria
unclassified Bacteroidales A MB2_P04	unclassified Bacteroidales A	unclassified Bacteroidales	Bacteroidales	Bacteroidia	Bacteroidetes
unclassified Bacteroidales A MCE3 262	unclassified Bacteroidales A	unclassified Bacteroidales	Bacteroidales	Bacteroidia	Bacteroidetes
unclassified Bacteroidales B	unclassified Bacteroidales B	unclassified Bacteroidales	Bacteroidales	Bacteroidia	Bacteroidetes
unclassified Bacteroidales B genomosp. P4	unclassified Bacteroidales B	unclassified Bacteroidales	Bacteroidales	Bacteroidia	Bacteroidetes
